# Supplementary material for: Defining the root endosphere and rhizosphere microbiomes from the World Olive Germplasm Collection
Source: Sci Rep. 2019 Dec 31;9:20423. doi: 10.1038/s41598-019-56977-9 (PMC6938483; doi:10.1038/s41598-019-56977-9)
Supplement: Supplementary file 2 — Table S4. [file 41598_2019_56977_MOESM2_ESM.zip]

Archive with 1 entries (1 files):
- Table S4 - Core Bacteria.xlsx
