# Supplementary material for: Defining the root endosphere and rhizosphere microbiomes from the World Olive Germplasm Collection
Source: Sci Rep. 2019 Dec 31;9:20423. doi: 10.1038/s41598-019-56977-9 (PMC6938483; doi:10.1038/s41598-019-56977-9)
Supplement: Supplementary file 2 — Table S4. [file 41598_2019_56977_MOESM2_ESM.zip › Table S4 - Core Bacteria.xlsx]

## Sheet: SigGenera_Variety_endo_rhizo_Bo
Kingdom	Phylum	Class	Order	Family	Genus	Core_Endo	Core_Rhizo	Comparison	Ave_Endo	Ave_Rhizo	Ave_Both	Endo_Abou Kanani	Endo_Abou Satl Mohazam	Endo_Arbequina	Endo_Barri	Endo_Chemlal de Kabylie	Endo_Jabali	Endo_Klon_14_1812	Endo_Koroneiki	Endo_Leccino	Endo_Llumeta	Endo_Maarri	Endo_Majhol_1013	Endo_Manzanillera de Huercal Overa	Endo_Mastoiditis	Endo_Mavreya	Endo_Megaritiki	Endo_Menya	Endo_Morrut	Endo_Myrtolia	Endo_Shengeh	Endo_Uslu	Endo_Verdial de Velez Malaga-1	Rhizo_Abou Kanani	Rhizo_Abou Satl Mohazam	Rhizo_Arbequina	Rhizo_Barri	Rhizo_Chemlal de Kabylie	Rhizo_Jabali	Rhizo_Klon_14_1812	Rhizo_Koroneiki	Rhizo_Leccino	Rhizo_Llumeta	Rhizo_Maarri	Rhizo_Majhol_1013	Rhizo_Manzanillera de Huercal Overa	Rhizo_Mastoiditis	Rhizo_Mavreya	Rhizo_Megaritiki
Bacteria	Actinobacteria	Actinobacteria	Actinomycetales	Pseudonocardiaceae	Actinophytocola	0	0	0	22.0709	0.0818531	22.1527	10.2037	11.3149	36.1329	5.08136	37.2762	11.6652	7.20112	41.3417	18.0993	16.6022	9.28392	10.2768	23.8744	4.59991	38.5797	26.3389	9.77766	32.0285	38.0431	3.88936	51.7305	42.2175	0.0581177	0.0361682	0.0671651	0.0516328	0.0722035	0.299943	0.0933211	0.14162	0.0726443	0.0580653	0.0765384	0.0365296	0.0635594	0.0717665	0.127055	0.0616117
Bacteria	Actinobacteria	Actinobacteria	Actinomycetales	Streptomycetaceae	Streptomyces	0	0	0	13.1669	0.317977	13.4849	12.9334	12.3352	2.89569	21.4692	7.85225	20.6707	22.3677	6.93461	11.253	26.5838	13.8438	22.0183	10.0498	31.0093	2.756	7.00625	19.1789	11.4532	9.20985	12.5226	2.1499	3.17882	0.218906	0.137636	0.188178	0.204441	0.210215	0.54392	0.434607	0.326899	0.48594	0.210896	0.302772	0.394393	0.405957	0.259684	0.464953	0.247855
Bacteria	Acidobacteria	Acidobacteria_Gp6	inter_Gp6	inter_Gp6	Gp6	0	0	0	0.580836	11.1184	11.6992	0.506637	0.866702	0.817754	0.623842	0.459472	0.666268	0.739188	0.412252	0.776197	0.583526	0.604865	0.499415	0.28726	0.506006	0.558593	0.836245	0.930607	0.239939	1.19077	0.414543	0.124122	0.134203	12.9163	13.9685	11.8322	9.87016	11.0749	6.94489	8.91876	11.547	8.55384	11.9423	12.2498	13.7316	11.2523	10.4215	9.50145	13.0322
Bacteria	Acidobacteria	Acidobacteria_Gp4	inter_Gp4	inter_Gp4	Gp4	0	0	0	0.257474	9.59747	9.85494	0.0960772	0.239117	0.337296	0.0530796	1.71003	0.0437563	0.151691	0.0482586	0.0552599	0.289622	0.0662874	0.196165	0.214425	0.0377239	0.121021	0.0661672	0.0445625	0.13319	0.0404515	0.0672402	1.26	0.393011	11.7783	9.86528	11.6755	11.4307	9.71082	7.23666	11.2233	7.46461	7.977	10.3238	7.25301	9.68179	9.4742	8.953	7.86712	9.38818
Bacteria	Actinobacteria	Actinobacteria	Actinomycetales	Pseudonocardiaceae	Pseudonocardia	0	0	0	9.37359	0.151991	9.52559	4.71124	11.062	9.54297	2.95364	10.6607	13.0468	5.74314	6.2319	7.20786	9.61583	17.3981	12.3025	7.54056	12.7791	13.7711	14.6236	8.46411	4.50468	6.28805	12.5663	5.66164	9.54336	0.151942	0.108386	0.105897	0.105553	0.131916	0.216974	0.286058	0.189296	0.224933	0.0873978	0.154695	0.138547	0.0807523	0.179419	0.24356	0.162678
Bacteria	Proteobacteria	Alphaproteobacteria	Rhizobiales	Rhizobiaceae	Rhizobium	0	0	0	1.99976	6.38254	8.3823	0.502003	2.23323	2.18009	1.33704	1.1488	1.31507	2.36346	2.60356	0.885384	0.525953	0.842427	0.584391	1.98685	0.36702	0.302837	1.19968	8.8492	0.779227	0.876505	0.511728	11.7784	0.821914	3.15125	4.43079	7.14108	11.963	8.09779	17.0889	7.56396	13.6405	4.41658	4.59031	2.67108	1.9833	7.2701	2.21814	3.67755	3.86016
Bacteria	Proteobacteria	Alphaproteobacteria	Sphingomonadales	Sphingomonadaceae	Sphingomonas	0	0	0	0.769688	6.27021	7.0399	0.322283	1.67822	1.24809	2.07932	0.726903	0.304159	0.991767	0.486909	0.752994	1.07322	0.355267	0.287614	1.35742	0.52682	0.308167	0.675555	0.719409	1.00203	1.07209	0.323446	0.348546	0.292901	9.02919	5.56154	4.94374	5.72993	4.30883	4.19891	5.36141	4.33477	8.31381	8.11783	8.16767	5.92452	6.57629	6.12003	5.8364	6.21709
Bacteria	Gemmatimonadetes	Gemmatimonadetes	Gemmatimonadales	Gemmatimonadaceae	Gemmatimonas	0	0	0	0.0561042	5.47857	5.53468	0.0551933	0.118208	0.116076	0.0641663	0.136619	0.0531789	0.0941449	0.0398157	0.0268405	0.0305195	0.0244124	0.0878506	0.0465554	0.0290059	0.0531155	0.0435094	0.0341987	0.0472503	0.0486633	0.0507926	0.0271498	0.00702593	5.07053	5.20227	4.55785	5.05514	5.29725	4.02748	3.38283	4.51137	7.31032	6.20153	7.772	7.37523	4.44316	7.00334	4.13567	6.50133
Bacteria	candidate_division_WPS-1	inter_candidate_division_WPS-1	inter_inter_candidate_division_WPS-1	inter_inter_inter_candidate_division_WPS-1	candidate_division_WPS-1	0	0	0	0.0824724	4.23484	4.31731	0.0779644	0.111464	0.121935	0.079829	0.044133	0.102329	0.0708926	0.0329452	0.0844474	0.280898	0.078984	0.106384	0.0423635	0.0362423	0.059745	0.124115	0.0517138	0.0412462	0.134382	0.0432337	0.0368216	0.0523251	7.1961	4.82367	4.15841	4.65383	4.91038	3.66717	4.79401	3.51916	2.52564	3.46188	5.87844	4.63288	2.81585	4.20454	2.7747	4.19654
Bacteria	Acidobacteria	Acidobacteria_Gp7	inter_Gp7	inter_Gp7	Gp7	0	0	0	0.0449147	4.22947	4.27439	0.0425188	0.164469	0.111428	0.0258826	0.0627406	0.0260903	0.0921512	0.0202646	0.0210155	0.0280987	0.0323997	0.0852601	0.043424	0.00821847	0.00565163	0.0260644	0.0310534	0.0364578	0.038936	0.045367	0.0172407	0.0233894	2.31971	3.87962	5.81343	5.41679	4.87822	5.91567	5.00207	3.70192	3.20995	5.07491	4.29119	3.76905	3.65597	5.6031	2.09179	4.53996
Bacteria	Firmicutes	Bacilli	Bacillales	Bacillaceae_1	Bacillus	0	0	0	0.678263	2.32375	3.00201	1.00717	0.976763	0.803998	0.489758	0.490516	1.66299	2.09728	0.0940363	0.141846	0.0407148	0.556478	0.674822	0.199671	0.254648	0.211998	1.01468	1.06322	1.51437	0.0902359	0.594161	0.13471	0.807728	0.556969	0.899544	0.946863	0.649221	1.11006	1.67016	0.824521	1.58367	3.48076	3.12216	2.11728	1.03154	4.21952	2.90031	10.1749	2.90005
Bacteria	Proteobacteria	Alphaproteobacteria	Rhizobiales	Bradyrhizobiaceae	Bradyrhizobium	0	0	0	2.56555	0.210573	2.77613	2.76577	5.20405	1.02232	2.2622	2.06694	5.57003	1.61605	1.32098	2.1746	1.39127	5.60957	3.72606	2.60626	2.03644	1.34524	1.98929	3.76393	2.23036	1.92792	1.67808	1.76227	2.37254	0.379814	0.24177	0.0796295	0.143622	0.20495	0.2965	0.396778	0.206736	0.295415	0.143185	0.258261	0.172146	0.126486	0.130665	0.302794	0.179499
Bacteria	Proteobacteria	Alphaproteobacteria	Rhizobiales	Rhizobiaceae	Ensifer	0	0	0	2.5614	0.109879	2.67128	23.5387	0.0714411	0.0567816	0.197413	0.0753261	0.123695	5.69005	0.0447714	0.116784	0.10683	0.27313	2.78424	0.633237	0.101347	0.172906	0.0578005	0.17642	0.467558	0.0312513	21.5338	0.0146633	0.0827101	0.0750864	0.145669	0.030724	0.0350544	0.0432501	0.0484526	0.0871939	0.108233	0.17369	0.157639	0.169601	0.0799488	0.0822998	0.0478433	0.122457	0.0698707
Bacteria	Actinobacteria	Actinobacteria	Rubrobacterales	Rubrobacteraceae	Rubrobacter	0	0	0	0.054257	2.51037	2.56463	0.074941	0.210171	0.0863523	0.065436	0.153591	0.0456063	0.0636803	0.0176708	0.023429	0.0120645	0.0244124	0.0732509	0.0463458	0.0309265	0.0253231	0.0170155	0.0546779	0.0184345	0.0429315	0.045367	0.00967183	0.0523555	1.46393	1.50674	2.81837	1.85439	3.70501	1.82539	2.91299	3.50106	2.70942	1.74592	1.50453	2.81323	2.221	3.72799	3.90299	2.38024
Bacteria	Verrucomicrobia	Subdivision3	inter_Subdivision3	inter_inter_Subdivision3	Subdivision3	0	0	0	0.0196537	2.23405	2.25371	0.0171867	0.0659326	0.00544218	0.00643352	0.0306653	0.0232247	0.0652946	0.0084819	0.00311069	0.00125876	0.0234432	0.0271127	0.0151035	0.01488	0.0217319	0.0170155	0.0208138	0.0158203	0.00790717	0.027165	0.00733165	0.00702593	2.26978	2.56264	2.66436	2.51463	2.02048	1.67919	2.30898	2.38822	1.39366	1.6544	1.88791	2.36675	2.66927	2.17178	1.53318	2.43484
Bacteria	Proteobacteria	Gammaproteobacteria	Xanthomonadales	Sinobacteraceae	Steroidobacter	0	0	0	1.77883	0.33966	2.11849	1.81397	3.10157	0.958562	1.80031	1.58671	3.25425	2.65149	1.00891	1.47236	0.847462	2.98701	2.08636	0.999479	3.01159	0.502035	1.6031	2.90548	1.90538	1.09046	2.61832	0.48711	0.442393	0.3959	0.441858	0.241904	0.153466	0.288006	0.313042	0.618814	0.293745	0.41262	0.336427	0.468878	0.316121	0.279539	0.205453	0.33426	0.158977
Bacteria	Candidatus_Saccharibacteria	inter_Candidatus_Saccharibacteria	inter_inter_Candidatus_Saccharibacteria	inter_inter_inter_Candidatus_Saccharibacteria	Candidatus_Saccharibacteria	0	0	0	1.03234	0.444432	1.47677	0.852245	0.54831	0.92264	1.98449	0.373097	0.514488	0.376653	2.27045	2.69358	0.819387	0.751829	0.0801309	0.786556	1.60834	0.496001	0.85232	0.375976	2.84272	1.98468	0.981901	0.407772	0.187917	0.393796	0.453742	0.354678	0.122038	0.403801	0.750374	0.376796	0.312574	0.264656	0.432788	0.654858	0.203911	0.90752	0.225157	0.471059	0.3031
Bacteria	Proteobacteria	Gammaproteobacteria	Pseudomonadales	Pseudomonadaceae	Pseudomonas	1	0	1	1.40467	0.0439662	1.44864	0.132683	0.0591587	0.0871467	0.573988	0.0301409	0.05865	6.81756	0.00908265	0.00043073	0.0159375	0.020644	0.15291	0.0201463	0.0788477	0	0.796844	0.0901488	0.0536765	0.126735	4.68587	4.37994	12.7122	0.0036645	0.0232045	0.100251	0.0156302	0.00173662	0.0158565	0.0629538	0.0100088	0.00645629	0.126128	0.0210958	0.0157601	0.0197158	0.0689622	0.0189834	0.025343
Bacteria	Actinobacteria	Actinobacteria	Actinomycetales	Cryptosporangiaceae	Cryptosporangium	0	2	2	1.42899	0.00454176	1.43353	4.6219	0.958291	0.469555	3.59025	1.71559	1.30093	2.10963	0.0627131	3.96012	0.954787	0.36496	1.11667	1.84065	1.58027	0.0348076	0.163864	1.69058	0.618696	0.585778	1.66506	1.57357	0.459027	0.00506736	0	0.008327	0.00369787	0.000880716	0.00991258	0.00946479	0.00844145	0.0058042	0.000560139	0.000791653	0.00354437	0.00498159	0.00664034	0.00878929	0.00361798
Bacteria	Actinobacteria	Actinobacteria	Actinomycetales	Pseudonocardiaceae	Saccharothrix	0	0	0	1.1807	0.0689504	1.24965	0.724236	1.38774	0.445608	3.00437	1.6888	1.54007	0.914182	0.263224	0.581627	0.625992	1.37861	1.82227	4.12635	0.505098	0.334341	0.388595	0.915969	2.50736	1.25036	1.17786	0.0498564	0.342879	0.104108	0.0349129	0.0359433	0.0514084	0.0426093	0.161252	0.0569307	0.0512822	0.0587275	0.123381	0.113669	0.0350616	0.0691029	0.0336459	0.125458	0.0501018
Bacteria	Bacteroidetes	Cytophagia	Cytophagales	inter_Ohtaekwangia	Ohtaekwangia	0	0	0	0.210561	1.02968	1.24024	0.214151	0.25327	0.0326531	0.355892	0.244013	0.177717	0.273397	0.502551	0.0923942	0.214304	0.0388991	0.229111	0.368973	0.324843	0.00654943	0.206633	0.439106	0.146693	0.0492059	0.293502	0.166139	0.00234198	1.38383	0.876874	0.89923	0.724404	0.845971	1.26	1.1044	0.742366	0.928089	1.39909	1.21102	0.842562	1.00124	1.22097	1.01806	0.91174
Bacteria	Actinobacteria	Actinobacteria	Actinomycetales	Pseudonocardiaceae	Kibdelosporangium	0	2	2	1.23092	0.00403753	1.23496	0.572756	0.202971	0.307137	0.130007	4.70727	0.648017	0.205092	0.702629	1.4501	0.840479	0.540699	0.93042	1.99431	0.174148	8.15993	0.420427	0.79239	1.08773	1.71724	0.0936166	1.09958	0.303379	0.00307378	0.00157624	0	0.00375379	0.00746058	0.00989517	0.00348599	0.000866003	0.00577088	0.000730722	0.00179621	0.00239693	0.00563973	0.00210715	0.0113479	0.00205552
Bacteria	Actinobacteria	Actinobacteria	Actinomycetales	Micromonosporaceae	Catenuloplanes	0	0	0	1.17444	0.0120411	1.18649	5.01419	0.77081	0.221976	7.47835	1.14581	0.344938	1.59083	0.0128714	4.81985	0.633412	0.358216	0.981667	0.413414	0.357369	0.0123451	0.122456	0.783324	0.00368691	0.0650972	0.682129	0.018018	0.00702593	0.0124136	0.00272979	0.0105234	0.00933606	0.0124141	0.0080025	0.0349336	0.0219838	0.0285929	0.00391059	0.0038697	0.0297027	0.00495792	0.0112341	0.0079303	0.00440556
Bacteria	Actinobacteria	Actinobacteria	Actinomycetales	Mycobacteriaceae	Mycobacterium	0	0	0	0.983442	0.098629	1.08207	0.802217	4.35711	1.14464	0.556764	0.440076	1.24991	1.48109	0.683774	1.25555	0.437478	1.58219	0.49379	0.3395	0.755589	0.499931	1.41763	1.27226	0.588759	0.551713	0.636555	0.428369	0.660814	0.118634	0.0607681	0.0610309	0.0756067	0.0788275	0.186722	0.166107	0.0992688	0.106658	0.0565787	0.126157	0.137179	0.0413714	0.110314	0.175152	0.109457
Bacteria	Actinobacteria	Actinobacteria	Actinomycetales	Streptosporangiaceae	Nonomuraea	0	0	0	1.03785	0.0317078	1.06956	0.566732	0.81142	1.08277	0.200334	1.3994	0.375314	0.394431	0.511972	0.578996	0.0199753	0.655886	1.23947	2.52125	2.6616	0.850967	2.35017	0.119395	3.8988	0.534618	1.52584	0.244815	0.288581	0.00364895	0.0103113	0.017691	0.0169974	0.0400056	0.0153812	0.0233567	0.0852912	0.0207491	0.0447764	0.0267396	0.0532939	0.0541488	0.0206516	0.0430261	0.019434
Bacteria	Actinobacteria	Actinobacteria	Actinomycetales	Geodermatophilaceae	Blastococcus	1	0	1	0.0285626	1.01217	1.04074	0.0486127	0.0686896	0.0396174	0.0179516	0.0548121	0.0269248	0.04212	0.00908265	0.00393778	0.009547	0.0274455	0.0434116	0.0201715	0.0198659	0.0407704	0.0230874	0.0236676	0.0243244	0.0332033	0.0104574	0	0.040676	1.32512	0.512943	0.661461	0.720741	1.37243	0.872356	1.411	1.22809	1.88729	0.772519	0.794609	1.00404	0.550518	1.42375	1.24129	1.15294
Bacteria	Actinobacteria	Actinobacteria	Solirubrobacterales	Solirubrobacteraceae	Solirubrobacter	0	0	0	0.45478	0.513136	0.967916	0.510516	0.785966	0.80124	0.343433	0.0904676	0.704853	0.738731	0.182512	0.477299	0.476438	0.637687	0.339509	0.166307	0.531495	0.342468	0.391761	1.10579	0.150158	0.743822	0.261621	0.0794858	0.143601	0.428438	0.308367	0.322085	0.481616	0.381895	1.13805	0.49705	0.526586	0.718877	0.370579	0.60191	0.537179	0.420536	0.447348	0.657643	0.541525
Bacteria	Bacteroidetes	Sphingobacteriia	Sphingobacteriales	Chitinophagaceae	Niastella	0	0	0	0.776806	0.16631	0.943116	1.01258	0.664328	0.406397	2.80453	0.295349	1.37154	0.671037	1.21015	0.876519	0.426299	0.609387	1.54004	1.00976	0.643519	0.06268	1.18041	0.885148	0.548682	0.255159	0.428287	0.101325	0.0866227	0.237379	0.136241	0.0905588	0.135282	0.075408	0.130354	0.0799901	0.0915696	0.190531	0.113719	0.253015	0.164099	0.212762	0.0624748	0.18359	0.097677
Bacteria	Actinobacteria	Actinobacteria	Actinomycetales	Promicromonosporaceae	Promicromonospora	2	0	2	0.725494	0.0418208	0.767315	0.0154697	0.14875	0.00627983	0	0.256001	0.2002	0.0082091	2.42343	0.109057	0.806899	6.94373	0.139914	0.00103542	1.52079	0.00848903	1.50684	0.0771349	0.0589905	0.252157	1.47515	0	0.00234198	0.0221088	0.00842537	0.0107435	0.0359206	0.102477	0.0299036	0.0597869	0.0335716	0.0536939	0.0678168	0.0142305	0.0336804	0.0391619	0.0283437	0.130229	0.0354567
Bacteria	Acidobacteria	Acidobacteria_Gp16	inter_Gp16	inter_Gp16	Gp16	0	0	0	0.0975782	0.660896	0.758475	0.0838362	0.133382	0.353541	0.128225	0.0629698	0.117939	0.0544768	0.0196639	0.16033	0.0110673	0.103699	0.0816622	0.0194045	0.109803	0.0455474	0.161953	0.174717	0.0821846	0.107723	0.0991633	0.00967183	0.0257617	0.596889	0.424753	0.531891	0.861961	0.673918	1.37663	0.822099	0.538264	0.781066	0.833239	0.690189	0.538117	0.515131	0.663499	0.644807	0.604444
Bacteria	Verrucomicrobia	Opitutae	Opitutales	Opitutaceae	Opitutus	0	0	0	0.0921013	0.618374	0.710476	0.048818	0.159832	0.0440688	0.244995	0.105887	0.164465	0.102275	0.10393	0.179283	0.0765595	0.0168183	0.0271127	0.0716355	0.22847	0.0504613	0.112818	0.0916202	0.0195072	0.0507719	0.0910647	0.00366582	0.0321705	0.994124	0.780755	0.788279	0.543038	0.516273	0.652617	0.7668	0.451502	0.586557	0.599185	0.55441	0.658074	0.676168	0.534148	0.588796	0.524047
Bacteria	Acidobacteria	Acidobacteria_Gp3	inter_Gp3	inter_Gp3	Gp3	5	0	5	0.0131802	0.682788	0.695969	0	0	0.0125597	0.00292377	0.00897731	0	0.00306824	0.0084819	0.0157511	0.00738771	0.0257237	0.0281402	0.0213411	0.0151347	0.0344219	0.0313951	0.0269134	0.0121622	0.0277085	0.00787462	0	0	1.33537	0.883705	0.930794	0.807549	1.15052	0.316031	0.74059	0.709012	0.671942	0.570195	0.517176	0.513655	0.676465	0.526067	0.64222	0.53871
Bacteria	Actinobacteria	Actinobacteria	Actinomycetales	Pseudonocardiaceae	Saccharopolyspora	0	3	3	0.679442	0.013048	0.69249	0.209698	0.491659	0.867015	0.0928445	0.0478453	0.931059	0.477273	0.0625724	0.0474177	0.281685	2.72889	0.17395	3.3263	2.6117	0.683896	0.50764	0.0169222	0.00737382	0.644313	0.598515	0.136822	0.00234198	0.00847934	0.00962823	0.00890787	0.00371209	0.0108015	0.0485885	0.0147651	0.00441345	0	0.00224056	0.0332268	0.0194478	0.00559239	0.0100762	0.0491416	0.0178091
Bacteria	Actinobacteria	Actinobacteria	Actinomycetales	Micromonosporaceae	Phytohabitans	0	0	0	0.617615	0.0632304	0.680846	0.858444	0.968729	0.248014	0.509501	0.82929	2.68279	0.248426	0.0709915	0.39778	0.822498	1.79547	0.674457	0.462766	0.185025	0.424418	0.311273	1.46182	0.0498358	0.0497518	0.473955	0.0146633	0.0476412	0.100324	0.026479	0.0185655	0.0246585	0.0858675	0.218603	0.0210603	0.0614127	0.0495368	0.124878	0.0998725	0.0329314	0.0837106	0.0278754	0.0787657	0.0665449
Bacteria	Proteobacteria	Betaproteobacteria	Burkholderiales	Comamonadaceae	Ramlibacter	2	0	2	0.0125154	0.644441	0.656956	0.0381647	0.00992063	0.0125597	0.0255875	0	0.002788	0.0235503	0.00953157	0.0118477	0.00251753	0.00193838	0.0118413	0.0252143	0.0190632	0.0226065	0.00567183	0.00147715	0.0206375	0.00738859	0.0133596	0.00967183	0	0.484891	0.481481	0.372545	0.332762	0.327954	0.548328	0.357396	0.363366	1.28567	1.92909	0.885664	0.456064	0.800951	0.903523	0.544424	0.604712
Bacteria	Armatimonadetes	Chthonomonadetes	Chthonomonadales	Chthonomonadaceae	Chthonomonas/Armatimonadetes_gp3	1	0	1	0.0131515	0.636373	0.649525	0.0251268	0.026305	0.0180018	0.00475291	0.0317801	0.0101192	0.00514086	0.0130232	0.0083063	0.0047735	0.0175026	0.0302069	0.013192	0.00352603	0.0122011	0.00567183	0.0252452	0	0.000658931	0.00819408	0.00600601	0.0195982	0.259672	0.999326	0.635067	0.449629	0.653914	0.773343	0.146265	0.643939	0.696956	0.792575	1.11558	0.839649	0.668335	0.462645	0.874239	0.582739
Bacteria	Acidobacteria	Acidobacteria_Gp4	inter_Aridibacter	inter_Aridibacter	Aridibacter	2	0	2	0.0170489	0.547889	0.564938	0	0.0396825	0.00627983	0.0337139	0.0010488	0.0168487	0.0272384	0.0101323	0.00267996	0.00603226	0.019441	0.0465058	0.00517711	0.0144678	0.0220768	0.0405029	0.0570296	0.00368691	0.00934911	0.01084	0	0.00234198	0.785406	0.771814	0.46603	0.558623	0.340979	0.695558	1.07368	0.324007	0.315668	0.451511	0.786614	0.727971	0.315271	0.674537	0.394513	0.242256
Bacteria	Proteobacteria	Alphaproteobacteria	Caulobacterales	Caulobacteraceae	Phenylobacterium	0	0	0	0.331113	0.228315	0.559429	0.116334	0.458414	0.276091	0.418767	0.1798	0.338612	0.278888	0.585405	0.496674	0.345577	0.383655	0.090441	0.602592	0.314263	0.090414	0.255814	0.313774	0.633003	0.740933	0.147054	0.0823661	0.135622	0.378996	0.270042	0.18423	0.150799	0.111691	0.192441	0.192436	0.105912	0.296	0.343977	0.412315	0.224783	0.254012	0.167297	0.188469	0.197555
Bacteria	Verrucomicrobia	Spartobacteria	inter_Spartobacteria	inter_inter_Spartobacteria	Spartobacteria	0	0	0	0.0474956	0.504696	0.552192	0.0541971	0.0913976	0.0711265	0.0656638	0.0699155	0.0332233	0.0729664	0.0441879	0.0776882	0.0234901	0.00507975	0.0325977	0.0605144	0.0684345	0.0150385	0.0522171	0.020355	0.0983404	0.0316792	0.034085	0.0133377	0.0093679	0.584814	0.883447	0.52919	0.773351	0.524726	0.334496	1.05231	0.213323	0.33655	0.408596	0.212588	0.691692	0.262419	0.674257	0.332488	0.397807
Bacteria	Actinobacteria	Actinobacteria	Gaiellales	Gaiellaceae	Gaiella	1	0	1	0.038319	0.510098	0.548417	0.0118836	0.145213	0.0380952	0.0191948	0.0616257	0.0353147	0.0318408	0.0228519	0.011417	0	0.00775352	0.0552529	0.0515229	0.0185636	0.0286494	0.040444	0.0609449	0.0478155	0.0375197	0.0340813	0.0587509	0.0242821	0.190819	0.363521	0.299254	0.344043	0.467501	0.541253	0.353215	0.438477	0.494229	0.359851	0.750065	0.537792	0.698877	0.662499	1.11837	0.496018
Bacteria	Proteobacteria	Alphaproteobacteria	Rhodospirillales	Rhodospirillaceae	Skermanella	2	0	2	0.00895389	0.518354	0.527307	0.00980924	0.0130976	0.011722	0.028841	0.0302069	0.011152	0.00460236	0.005591	0.00267996	0.00738771	0.00518807	0.00755173	0.00103542	0.00272331	0.00759124	0.00567183	0.00236147	0	0.0239449	0.0134859	0	0.00234198	0.816314	0.239726	0.367407	0.325182	1.35894	0.292087	1.39986	0.910811	0.656335	0.152733	0.171206	0.378007	0.181059	0.728115	0.621534	0.964957
Bacteria	Proteobacteria	Alphaproteobacteria	Rhizobiales	Methylobacteriaceae	Microvirga	2	0	2	0.0177077	0.492452	0.51016	0.0272773	0.0361707	0.0161734	0.0343915	0.0148082	0.0352112	0.0339122	0.00499025	0.0118133	0.0047735	0.00701813	0.0193931	0.00711371	0.00373214	0.0119362	0.0260349	0.0279749	0.0331822	0.00738859	0.0262735	0	0	0.558456	0.229495	0.35668	0.320092	0.480364	0.400914	1.14158	0.843467	0.845324	0.190286	0.386078	0.504764	0.278265	0.798556	0.525445	0.358394
Bacteria	Actinobacteria	Actinobacteria	Actinomycetales	Nocardiaceae	Nocardia	1	1	2	0.495357	0.00630023	0.501658	0.0841344	0.570967	1.68819	0.0729904	0.254365	0	0.113789	1.25999	0.0819305	0.0486448	0.0510993	0.3537	1.3504	0.315402	0.289037	0.774693	0.00747636	2.101	0.147764	0.71094	0.291447	0.329912	0.000827684	0.00290057	0.00837964	0.00220489	0.00244643	0.00154402	0.0106704	0.0329935	0.00258438	0.00112028	0.000856018	0.00874351	0.00934973	0.00334116	0.00626004	0.00204283
Bacteria	Proteobacteria	Deltaproteobacteria	Myxococcales	Kofleriaceae	Kofleria	1	0	1	0.408405	0.075415	0.48382	1.63777	1.56847	1.13313	1.08318	0.0783685	0.384401	0.397773	0.0291327	0.0448687	0.00729103	0.0103761	0.830151	0.640368	0.288065	0.00565163	0.0173566	0.214181	0.346173	0.0720083	0.179804	0	0.0163938	0.0507109	0.100961	0.0727112	0.0735875	0.0478646	0.0260327	0.0773131	0.0574212	0.0321764	0.0868816	0.0584915	0.17855	0.0985253	0.0516079	0.0424351	0.11916
Bacteria	Actinobacteria	Actinobacteria	Actinomycetales	Nocardioidaceae	Nocardioides	0	0	0	0.313767	0.157441	0.471207	0.171757	0.288141	0.426606	0.857463	0.145046	0.0688914	0.445795	0.0819371	0.579091	0.368158	0.344023	0.422529	0.285622	0.893436	0.0137318	0.129951	0.415097	0.185554	0.177028	0.261681	0.240619	0.100705	0.0617822	0.0865496	0.107601	0.162101	0.173087	0.492908	0.255219	0.137889	0.193921	0.0887474	0.15095	0.190173	0.103098	0.158354	0.110518	0.124475
Bacteria	Proteobacteria	Alphaproteobacteria	Rhizobiales	Hyphomicrobiaceae	Devosia	0	0	0	0.339792	0.0983845	0.438176	0.0949458	0.462752	0.409288	0.613154	0.0629037	0.0954456	0.17247	1.03578	0.677308	0.56229	0.0939838	0.62691	0.195247	0.539013	0.403536	0.132869	0.0923135	0.375014	0.481417	0.247912	0.0517139	0.0491511	0.12941	0.139978	0.0474674	0.0624786	0.111013	0.096487	0.0944585	0.0545915	0.220713	0.103988	0.0807937	0.104779	0.0708844	0.0541491	0.13903	0.116021
Bacteria	Actinobacteria	Actinobacteria	Actinomycetales	Pseudonocardiaceae	Amycolatopsis	1	2	3	0.422065	0.00840762	0.430473	1.05725	0	0.447232	0.263162	0.225488	0.198093	0.534261	0.371621	0.309584	0.149674	0.328672	0.577486	0.189395	0.457697	0.19086	0.265204	0.474352	0.290826	0.378888	0.273295	0.11265	2.18976	0.00327795	0.000796077	0.00192734	0.0135915	0.00238578	0.0154247	0.0196942	0.00229599	0	0.00404317	0.00808542	0.00778566	0.00947323	0.0134691	0.00737724	0.0102649
Bacteria	Proteobacteria	Alphaproteobacteria	Rhizobiales	Hyphomicrobiaceae	Hyphomicrobium	0	0	0	0.382185	0.0401169	0.422302	0.074947	0.192351	0.841212	0.44545	0.171201	0.0785193	0.110028	0.822149	1.42754	0.547323	0.170664	0.028476	0.175747	0.552273	0.506555	0.317286	0.173498	0.119447	1.37578	0.117819	0.0677028	0.0921083	0.0408443	0.0341385	0.0346998	0.0333944	0.0263457	0.0348089	0.0615818	0.0667982	0.0331711	0.026715	0.0368094	0.0584167	0.0473747	0.020128	0.0437687	0.0373264
Bacteria	Actinobacteria	Actinobacteria	Actinomycetales	Micrococcaceae	Arthrobacter	6	0	6	0.0126137	0.398892	0.411506	0.00558441	0.104781	0	0.0132699	0.000524398	0	0	0.00953157	0.00043073	0	0	0.0118413	0	0.00741575	0.0209781	0.0174155	0.00944589	0.00737382	0.000658931	0.0185252	0.00756888	0.0421556	0.315682	0.190978	0.249943	0.249829	0.271113	0.488455	0.372748	0.532098	0.660618	0.234795	0.554329	0.277995	0.160814	0.931644	0.44657	0.241801
Bacteria	Bacteroidetes	Sphingobacteriia	Sphingobacteriales	Chitinophagaceae	Flavisolibacter	10	0	10	0.00500532	0.368969	0.373975	0	0.00323185	0	0	0	0.00183281	0.010819	0.00394058	0	0.00864647	0	0.0312344	0	0	0	0.0230284	0.000492383	0.00368691	0.00551876	0	0.00600601	0.0116795	0.318876	0.214269	0.496814	0.258631	0.293883	0.307927	0.478867	0.360775	0.238377	0.416445	0.494472	0.344761	0.543939	0.459551	0.363649	0.303556
Bacteria	Actinobacteria	Actinobacteria	Solirubrobacterales	Conexibacteraceae	Conexibacter	0	0	0	0.275892	0.0896666	0.365559	0.139921	0.269664	0.882414	0.221912	0.02838	0.1336	0.611757	0.25676	0.290669	0.0133233	0.324026	0.409613	0.411337	0.100237	0.256652	0.285937	0.386479	0.249553	0.526482	0.0491682	0.0922178	0.129519	0.0738387	0.0511663	0.0795719	0.188815	0.0817494	0.320217	0.0799023	0.059555	0.0984767	0.0897179	0.0978107	0.0579354	0.0454629	0.0659433	0.0920604	0.103093
Bacteria	Actinobacteria	Actinobacteria	Acidimicrobiales	Acidimicrobineae_incertae_sedis	Aciditerrimonas	10	0	10	0.00392872	0.346543	0.350472	0.0076588	0.0230731	0.0216156	0.00266944	0	0	0	0	0.00535992	0.00738771	0	0.00445752	0.00103542	0	0.00565163	0	0.000984766	0.00395507	0	0.00258278	0	0	0.427754	0.397565	0.293295	0.450241	0.274179	0.331594	0.303155	0.200216	0.292831	0.608645	0.418561	0.366169	0.362798	0.383549	0.243303	0.264636
Bacteria	Actinobacteria	Actinobacteria	Actinomycetales	Micromonosporaceae	Virgisporangium	0	0	0	0.299398	0.0476029	0.347	0.643135	0.370107	0.185417	0.305151	0.135521	0.474778	0.714109	0.0501889	0.683574	0.155475	0.571371	0.288303	0.172602	0.30563	0.0446833	0.30846	0.57439	0.166765	0.194961	0.0988453	0.0230095	0.120273	0.0395364	0.0476649	0.0336738	0.032333	0.05535	0.0568019	0.0504119	0.0910678	0.0936078	0.0149854	0.0551071	0.0391701	0.0223751	0.0492746	0.0671536	0.0464077
Bacteria	Proteobacteria	Betaproteobacteria	Burkholderiales	Oxalobacteraceae	Massilia	3	0	3	0.21156	0.110162	0.321722	0.14466	0.189745	0	0.87215	0.00897731	0.00462081	0.487314	0.00454133	0.0126136	0	0.00615726	0.0906208	0.0453858	0.0393076	0	2.23842	0.329021	0.0110607	0.0896608	0.0575826	0.00756888	0.0149142	0.107457	0.112804	0.0656195	0.091405	0.0694194	0.115788	0.14778	0.0528194	0.0878286	0.0572804	0.132409	0.112304	0.101962	0.0913271	0.136088	0.0568249
Bacteria	Bacteroidetes	Cytophagia	Cytophagales	inter_Chryseolinea	Chryseolinea	1	0	1	0.0912927	0.224239	0.315532	0.0875683	0.0751533	0.472685	0.117773	0.040167	0.0584704	0.117242	0.0244178	0.117643	0.167371	0.00906483	0.00755173	0.0446188	0.328105	0.0326263	0.0433915	0.0377028	0.0515024	0.0827044	0.0207885	0	0.071893	0.375102	0.192371	0.323889	0.1238	0.105826	0.255328	0.302081	0.304051	0.219054	0.169849	0.100367	0.218913	0.469911	0.0780694	0.162114	0.220166
Bacteria	Proteobacteria	Alphaproteobacteria	Rhizobiales	Rhizobiaceae	Neorhizobium	0	5	5	0.309485	0.00314842	0.312634	0.164608	0.0327439	0.0709733	1.79017	0.000524398	0.0193609	0.119765	0.431156	0.490077	0.473706	0.396828	0.139338	0.439477	0.176986	0.0579886	0.265709	0.117005	0.081534	0.38989	0.0473184	0.295539	0.807981	0.005761	0	0.000781464	0	0	0.00168522	0.00744768	0.00312083	0.00593754	0.000560139	0.00401824	0.0015248	0.00135596	0.00903806	0.00203242	0
Bacteria	Proteobacteria	Alphaproteobacteria	Sphingomonadales	Sphingomonadaceae	Novosphingobium	0	0	0	0.188252	0.121092	0.309345	0.0458707	0.133867	0.0251193	0.414433	0.0195278	0.008364	0.105879	0.302047	0.513181	0.0753007	0.0244635	0.0667584	0.397812	0.218079	0.0582535	0.555099	0.106588	0.626922	0.309019	0.0688089	0.0146633	0.0514931	0.204783	0.195238	0.100087	0.0759287	0.0466669	0.0821222	0.22228	0.109225	0.121116	0.104018	0.0822153	0.175463	0.244777	0.115689	0.0701766	0.0560468
Bacteria	Bacteroidetes	Sphingobacteriia	Sphingobacteriales	Chitinophagaceae	Chitinophaga	3	0	3	0.254763	0.0432982	0.298061	0.146682	0.122981	0.0216156	0.220027	0	0.249754	0.21717	0.803341	0.673552	0.0100701	0.0429865	0.00891504	0.211834	0.0689369	0.0179967	0.547692	1.02396	1.09944	0.10409	0.0137422	0	0	0.0912322	0.318876	0.00385468	0.00251194	0.0167859	0.0133319	0.136153	0.0349998	0.0402483	0.0484872	0.017566	0.0270912	0.0351807	0.0103902	0.0109368	0.0103146
Bacteria	Bacteroidetes	Cytophagia	Cytophagales	Cytophagaceae	Adhaeribacter	7	0	7	0.00500818	0.292307	0.297315	0.00558441	0.0230731	0.0161734	0.00266944	0	0.00563634	0.00514086	0	0	0	0	0.0118413	0.00504286	0.00469244	0.000897795	0	0.00147715	0.00368691	0.00186982	0.0163882	0.00600601	0	0.339335	0.125188	0.204629	0.420508	0.322744	0.565291	0.430501	0.390255	0.337535	0.137132	0.252466	0.192093	0.205254	0.375961	0.167332	0.215646
Bacteria	Proteobacteria	Betaproteobacteria	Burkholderiales	Comamonadaceae	Variovorax	0	0	0	0.221733	0.0697188	0.291452	0.0644398	0.0194762	0.291274	0.895297	0.0542216	0.0449427	0.429714	0.257961	0.561366	0.102499	0.010034	0.647163	0.273809	0.18155	0.0774752	0.286384	0.110068	0.183369	0.0630948	0.196936	0.0442271	0.0828315	0.10878	0.139024	0.0374476	0.0240175	0.00977468	0.0146109	0.192324	0.130891	0.0501647	0.0710939	0.0401603	0.0645642	0.182508	0.0263498	0.0292115	0.0132211
Bacteria	Actinobacteria	Actinobacteria	Actinomycetales	Nocardioidaceae	Flindersiella	1	3	4	0.283216	0.00490006	0.288116	0.0734004	0.0198413	0.0433843	0	0.393302	0.0394544	0.0292284	0.0905618	0.104105	0.0143205	0.197948	0.0222876	2.58476	0.843137	0.335041	0.397828	0.00609965	0.0700908	0.10213	0.0499334	0.407412	0.406476	0.00354602	0.00235641	0.00212793	0	0.000855908	0.0334433	0.00165504	0.00147115	0	0.001851	0.00856018	0.00291962	0.00204578	0.0113903	0.0121579	0.00582129
Bacteria	Actinobacteria	Actinobacteria	Actinomycetales	Microbacteriaceae	Agromyces	3	0	3	0.0432867	0.220475	0.263762	0.0214115	0.356324	0.0125597	0.0106004	0.0302069	0.0779089	0.0374387	0	0.0241196	0.00503506	0.0851528	0	0.0192703	0.00720964	0	0.0605248	0.0293991	0.0629456	0.034884	0.0674048	0.00756888	0.00234198	0.312766	0.148335	0.0741802	0.136853	0.259832	0.351388	0.236189	0.193114	0.428952	0.0677694	0.491608	0.207552	0.0771379	0.18245	0.197983	0.194098
Bacteria	Nitrospirae	Nitrospira	Nitrospirales	Nitrospiraceae	Nitrospira	10	0	10	0.00441244	0.251267	0.255679	0	0.00992063	0.0171642	0.000840308	0.00740412	0.00563634	0.01335	0.00394058	0	0	0	0	0	0	0.000897795	0.0143796	0.000492383	0.00791014	0	0	0.0151378	0	0.26338	0.306037	0.383471	0.222207	0.238885	0.0920914	0.187375	0.25004	0.18636	0.273643	0.147338	0.188829	0.375565	0.237027	0.205761	0.257732
Bacteria	Acidobacteria	Acidobacteria_Gp4	inter_Blastocatella	inter_Blastocatella	Blastocatella	12	0	12	0.00368891	0.244861	0.248549	0.0115262	0.00654879	0	0.00208346	0	0.00563634	0.0159599	0.00499025	0	0	0	0	0.0100857	0.00448633	0	0	0	0	0	0.00258278	0	0.0172562	0.309062	0.340781	0.267246	0.198594	0.264047	0.190414	0.413131	0.144578	0.198531	0.183224	0.154832	0.308041	0.253564	0.315862	0.1134	0.276046
Bacteria	Actinobacteria	Actinobacteria	Acidimicrobiales	Acidimicrobiaceae	Ilumatobacter	0	0	0	0.130346	0.107211	0.237557	0.0284787	0.0584286	0.397107	0.156071	0.0602192	0.0637017	0.181462	0.113085	0.28642	0.0718542	0.0515497	0.0373911	0.0496617	0.298803	0.0684172	0.175979	0.16071	0.0243244	0.438075	0.111151	0.0230095	0.0117099	0.0782875	0.0878867	0.0926072	0.137985	0.0941442	0.241875	0.141819	0.0748021	0.124297	0.0774894	0.101978	0.106695	0.0997729	0.132119	0.0924664	0.102143
Bacteria	Actinobacteria	Actinobacteria	Actinomycetales	Thermomonosporaceae	Actinomadura	3	3	6	0.230862	0.0051665	0.236029	0.32153	0	0.0288862	0.00208346	0.0770244	0.394192	0.139229	0	0.185507	0.009547	0.072228	0.0507636	0.185383	0.0363782	2.13282	0.440078	0.0309292	0.0331822	0.456763	0.459734	0.0227066	0	0	0.00156033	0.000781464	0.00226081	0.00165117	0.00893142	0.00404644	0	0.00559483	0.00112028	0.00472572	0.00290328	0.00982597	0.00335093	0.0269039	0.00363067
Bacteria	Proteobacteria	Alphaproteobacteria	Rhodospirillales	Rhodospirillaceae	Dongia	0	0	0	0.223802	0.0102122	0.234015	0.174985	0.921844	0.253265	0.750677	0.00786596	0.282967	0.316031	0.0333486	0.0896302	0.290638	0.49127	0.0647034	0.0870326	0.19363	0.174027	0.165153	0.252973	0.0953052	0.0909667	0.181333	0.00366582	0.00234198	0.0209959	0.0396023	0.00156293	0.00780119	0.00342363	0.0170282	0.0113054	0.00334052	0.00356252	0.0105595	0.0048099	0.0133342	0.00600848	0.00252955	0.00669934	0.00204283
Bacteria	Firmicutes	Bacilli	Bacillales	Bacillaceae_1	Domibacillus	2	0	2	0.0373978	0.192612	0.23001	0.0309394	0.134677	0.135289	0.138055	0.0269319	0.0767469	0.0230919	0.0236435	0.00393778	0	0.00290757	0.0511312	0.00607829	0.00993295	0.00565163	0.0086783	0.0360203	0.0490313	0.00749556	0.0314353	0	0.0210778	0.0223877	0.0772921	0.177435	0.103967	0.123217	0.0965949	0.103652	0.105937	0.182497	0.193449	0.0772942	0.0924984	0.155717	0.254308	1.24479	0.0818414
Bacteria	Proteobacteria	Alphaproteobacteria	Sphingomonadales	Sphingomonadaceae	Rhizorhapis	7	0	7	0.0172066	0.20691	0.224116	0	0.0196162	0.0251193	0.027671	0.0427264	0	0.0262416	0.0721319	0	0.0591017	0.00615726	0	0.0232777	0.0162308	0.0190385	0	0.0117069	0.0221214	0.00373965	0	0.00366582	0	0.0405355	0.210878	0.165446	0.0894266	0.15596	0.00860889	0.0749821	0.329443	0.724655	0.251449	0.112296	0.0425951	0.445544	0.110816	0.386004	0.121558
Bacteria	Acidobacteria	Acidobacteria_Gp10	inter_Gp10	inter_Gp10	Gp10	11	0	11	0.00426622	0.217078	0.221344	0.00594181	0	0.00544218	0.0124296	0.00740412	0	0.0257043	0.00394058	0.00393778	0	0	0	0	0	0.00565163	0	0.0191931	0	0.00186982	0	0	0.00234198	0.200098	0.16521	0.188014	0.385458	0.18757	0.300515	0.476779	0.193954	0.104854	0.180799	0.180476	0.222	0.240658	0.159581	0.138864	0.157144
Bacteria	Proteobacteria	Alphaproteobacteria	Rhodospirillales	Acetobacteraceae	Roseomonas	1	2	3	0.216553	0.00316847	0.219722	0.0529668	0.160148	0.083533	0.204595	0.0110123	0.0284474	0.120848	0.484516	0.705553	0.308638	0.124991	0.0604138	0.0384063	0.389314	0.518306	0	0.0888196	0.0110607	0.876077	0.204292	0.0463301	0.245907	0.00706093	0	0	0.000697686	0.00079526	0.00352035	0.00504986	0.000824838	0.00237501	0.00112028	0.00579903	0.00169903	0.000666147	0.00422406	0.000811267	0.000800262
Bacteria	Bacteroidetes	Sphingobacteriia	Sphingobacteriales	Chitinophagaceae	Terrimonas	3	0	3	0.0264387	0.184851	0.211289	0.0216168	0.0293118	0.0648467	0.00968894	0.0151035	0.0650275	0.0154226	0.00314901	0.0148285	0.0985577	0.00712645	0	0	0.0372146	0.00808016	0.0260349	0.0137531	0.0276855	0.0717678	0.0243928	0	0.028043	0.30705	0.287753	0.177824	0.141243	0.17991	0.137438	0.278321	0.137751	0.340338	0.0959434	0.163471	0.186745	0.160797	0.109846	0.0590886	0.141628
Bacteria	Actinobacteria	Actinobacteria	Actinomycetales	Nocardioidaceae	Kribbella	2	0	2	0.125343	0.0829405	0.208284	0.0996816	0.602401	0.0326531	0.0234248	0	0.178725	0.145933	0.0694145	0.0538797	0.0309745	0.218309	0.278183	0.0232777	0.110317	0.0959569	0.0174155	0.232943	0.147744	0.187919	0.1733	0	0.0350993	0.133714	0.0495027	0.0327271	0.0445015	0.0526237	0.182342	0.0990507	0.051499	0.115843	0.0479494	0.0962764	0.0663257	0.0519899	0.0534826	0.108874	0.0764011
Bacteria	Acidobacteria	Acidobacteria_Gp5	inter_Gp5	inter_Gp5	Gp5	16	0	16	0.000957225	0.194194	0.195151	0.00207439	0	0	0	0	0	0.00153412	0	0	0.0047735	0	0	0	0	0.00565163	0	0.00147715	0	0	0.00554816	0	0	0.157757	0.313083	0.231875	0.227697	0.182329	0.0921925	0.175087	0.218899	0.0869485	0.129685	0.100656	0.268018	0.234711	0.1502	0.0954865	0.196305
Bacteria	Actinobacteria	Actinobacteria	Actinomycetales	Geodermatophilaceae	Geodermatophilus	9	0	9	0.00362809	0.190844	0.194472	0.0116023	0.00992063	0	0.00968894	0	0.005576	0	0	0.00311069	0	0.00507975	0.0118413	0.00504286	0.00176302	0	0	0.00196953	0.00368691	0	0.00819408	0	0.00234198	0.256172	0.0809294	0.12171	0.181379	0.152241	0.246577	0.268971	0.193552	0.291058	0.135322	0.16841	0.225432	0.0959767	0.381836	0.200315	0.159691
Bacteria	Proteobacteria	Gammaproteobacteria	Xanthomonadales	Xanthomonadaceae	Lysobacter	13	0	13	0.007844	0.171161	0.179005	0	0	0	0	0.0151035	0.00366562	0.00306824	0.0204772	0.00910654	0	0	0	0.0100857	0	0	0.0924548	0	0	0.0110375	0	0.00756888	0	0.503209	0.149008	0.11661	0.0601623	0.0528332	0.0233769	0.122778	0.0868559	0.0750736	0.143848	0.233997	0.26642	0.317903	0.0900044	0.13967	0.168837
Bacteria	Proteobacteria	Alphaproteobacteria	Rhodospirillales	inter_Reyranella	Reyranella	0	0	0	0.147077	0.0296739	0.176751	0.0837481	0.145689	0.267079	0.106763	0.0271646	0.176494	0.166576	0.28073	0.397609	0.124565	0.124428	0.0240185	0.082124	0.203562	0.111657	0.141813	0.183618	0.169866	0.203223	0.140618	0.0337041	0.0406456	0.0481594	0.048828	0.0409198	0.0223281	0.0186783	0.0169513	0.0619163	0.0123999	0.0199803	0.0471566	0.027057	0.012389	0.0607555	0.0146035	0.018769	0.0243696
Bacteria	Actinobacteria	Actinobacteria	Actinomycetales	Cellulomonadaceae	Cellulomonas	4	0	4	0.158283	0.0182007	0.176483	0.0423896	0.101464	0	0.215081	0.0453104	0	0.978534	0.00314901	0.0133526	0.00125876	0.0102678	0	0.00103542	0.00272331	0.0133869	0.00567183	0	0.00847529	0.00738859	0.0187146	1.02102	0.992997	0.0326691	0.00252719	0.00547025	0.0190053	0.00503896	0.0184881	0.0502527	0.0087023	0.0156136	0.00967217	0.0164388	0.0156869	0.00704589	0.0315901	0.00284369	0.00676828
Bacteria	Bacteroidetes	Sphingobacteriia	Sphingobacteriales	Chitinophagaceae	Flavitalea	1	0	1	0.0273397	0.146164	0.173503	0.015751	0.0195613	0.035166	0.0640748	0.00740412	0.0110744	0.0102817	0.0141792	0.05252	0.00755258	0.00290757	0.0151035	0.0122908	0.0309533	0.0218119	0.0200514	0.052082	0.0376736	0.155396	0.0132965	0	0.00234198	0.192946	0.145628	0.130113	0.0707236	0.139776	0.13817	0.146432	0.125311	0.12735	0.159412	0.125547	0.0932232	0.0920032	0.119108	0.165371	0.176563
Bacteria	Proteobacteria	Alphaproteobacteria	Rhizobiales	Bradyrhizobiaceae	Bosea	1	5	6	0.164049	0.00162141	0.16567	0.0300725	0.343228	0	0.154974	0.22247	0.0807816	0.0184896	0.721124	0.269108	0.157204	0.113743	0.0962618	0.201862	0.222829	0.0487458	0.106805	0.126513	0.0187027	0.445908	0.015623	0.0112347	0.203388	0.00165537	0.000966856	0.00156293	0.00181426	0.00167598	0.00249036	0.00220907	0	0.00256772	0.00112028	0	0.00399489	0.00290414	0	0.0054965	0.000800262
Bacteria	Actinobacteria	Actinobacteria	Actinomycetales	Micromonosporaceae	Actinoplanes	2	3	5	0.153519	0.00251428	0.156033	0.241952	0.672259	0.469028	0.572635	0.000524398	0.052429	0.105183	0.00419868	0	0.0352454	0.119964	0.616757	0.106936	0.0152705	0.0848103	0	0.0207133	0.0197754	0.0448758	0.0521336	0.121683	0.0210474	0.00508291	0.00625723	0.00070931	0	0.000855908	0.00168522	0.00975174	0.00173201	0	0.00444995	0.00158331	0.00322383	0.000666147	0.000422406	0.000610579	0.00395056
Bacteria	Acidobacteria	Acidobacteria_Gp2	inter_Gp2	inter_Gp2	Gp2	14	0	14	0.0021731	0.153104	0.155277	0.00207439	0	0	0.000840308	0.0151035	0.002788	0	0	0	0	0.00518807	0.00755173	0	0	0.00669344	0	0	0	0	0	0.00756888	0	0.119812	0.199954	0.270705	0.178838	0.187982	0.0286991	0.173239	0.225636	0.0639816	0.181413	0.122803	0.1504	0.185009	0.181978	0.0909367	0.130221
Bacteria	Proteobacteria	Alphaproteobacteria	Alphaproteobacteria_incertae_sedis	inter_Geminicoccus	Geminicoccus	4	0	4	0.0669233	0.0806827	0.147606	0	0.0919878	0.198853	0.00420154	0.0162563	0.0131055	0	0.135216	0.0435627	0	0.00701813	0.0385864	0.01022	0.0168274	0.071866	0.0548825	0.0100149	0.644121	0.031876	0.00554816	0.0781684	0	0.0601553	0.0975775	0.0546853	0.0665366	0.110376	0.036438	0.116854	0.10664	0.137907	0.0132878	0.0464143	0.103724	0.0391628	0.15301	0.165154	0.0805225
Bacteria	Proteobacteria	Gammaproteobacteria	Legionellales	Legionellaceae	Legionella	10	14	24	0.133525	0.000560109	0.134086	0.0657462	0.00654879	0.0161734	0	0	0.0864884	0.00460236	0	0.87499	0	0.0217215	0	0	0.0105781	0	0	0.021182	0.701745	1.10898	0	0.0188036	0	0	0	0.00376301	0.000753602	0	0.00235786	0	0	0	0.00146144	0.00100456	0	0.00133229	0	0	0.000800262
Bacteria	Proteobacteria	Alphaproteobacteria	Rhizobiales	Phyllobacteriaceae	Mesorhizobium	0	0	0	0.115085	0.0152235	0.130308	0.00980924	0.133922	0.203333	0.0777028	0.00629277	0.0415701	0.0384344	0.277091	0.355662	0.0584057	0.0432946	0.0373911	0.00711371	0.218685	0.133691	0.0287002	0.132517	0.0787659	0.500585	0.0911624	0.0366582	0.0210778	0.0331864	0.0278755	0.00234439	0.00734061	0.0042437	0.0297933	0.0146122	0.00995376	0.018174	0.0236111	0.0191444	0.00509709	0.00137963	0.00708129	0.0076806	0.00691607
Bacteria	Planctomycetes	Planctomycetia	Planctomycetales	Planctomycetaceae	Gemmata	2	0	2	0.0142959	0.112892	0.127187	0.0115262	0.0164694	0.0161734	0.0110379	0.0156279	0.0109969	0.00153412	0.0129387	0.022398	0.0172929	0.0215048	0.0164668	0.00504286	0.0564377	0.00808016	0.0174155	0.00482339	0.0221214	0.0149415	0	0	0.0116795	0.192628	0.200146	0.132386	0.125971	0.118673	0.0646665	0.155056	0.0939096	0.0909059	0.146743	0.104188	0.0709193	0.12753	0.0755996	0.104995	0.0740302
Bacteria	Proteobacteria	Alphaproteobacteria	Caulobacterales	Caulobacteraceae	Caulobacter	1	0	1	0.0734767	0.0380741	0.111551	0.0080162	0.179703	0.215696	0.184045	0.00792851	0.0315284	0.162698	0.135407	0.15338	0.0308096	0.0258832	0.0616092	0.126072	0.175716	0.00448898	0.0086783	0.0319377	0.0209057	0.0293481	0.0189709	0.00366582	0	0.110622	0.0415291	0.0259277	0.022021	0.0214528	0.0370778	0.115373	0.0231245	0.0316887	0.0414158	0.0184127	0.0373132	0.023273	0.0225394	0.0372432	0.0284056
Bacteria	Proteobacteria	Deltaproteobacteria	Myxococcales	Haliangiaceae	Haliangium	2	0	2	0.0724518	0.0366884	0.10914	0.0739677	0.342882	0.258727	0.016857	0.0115993	0.0140003	0.134658	0.0857558	0.00787557	0.0603604	0	0.106572	0.0302572	0.0574539	0.0819481	0.0347427	0.0828442	0	0.00197679	0.166445	0.0133377	0.0116795	0.0104028	0.0586015	0.0488393	0.0105362	0.0149239	0.00681584	0.0203991	0.049629	0.046714	0.0169586	0.00421572	0.0152643	0.0457954	0.0168337	0.050638	0.0441962
Bacteria	Proteobacteria	Alphaproteobacteria	Rhizobiales	Methylobacteriaceae	Methylobacterium	0	0	0	0.100461	0.00323103	0.103692	0.0681612	0.118403	0.147892	0.620291	0.249257	0.00916405	0.0600724	0.0293863	0.0739072	0.113236	0.023962	0.0921402	0.082631	0.0229626	0.0368912	0.130069	0.0475792	0.0413605	0.0860598	0.0793618	0.0358071	0.0415384	0.00153689	0.00159215	0.00283724	0.00251194	0.00171182	0.00456581	0.010022	0.000866003	0.00256772	0.00348303	0.00357261	0.0045744	0.00292781	0.00126722	0.00203242	0.00473814
Bacteria	Bacteroidetes	Sphingobacteriia	Sphingobacteriales	Chitinophagaceae	Parasegetibacter	22	0	22	0	0.101531	0.101531	0	0	0	0	0	0	0	0	0	0	0	0	0	0	0	0	0	0	0	0	0	0	0.193174	0.0965884	0.138837	0.128466	0.114811	0.0808461	0.18816	0.0848237	0.145527	0.0469098	0.0355584	0.148322	0.0473068	0.0945263	0.0594487	0.0323931
Bacteria	Firmicutes	Bacilli	Bacillales	Paenibacillaceae_2	Oxalophagus	5	0	5	0.0269969	0.0596182	0.0866151	0	0.00323185	0.0544218	0.0132699	0.181471	0.00733124	0.00153412	0.00893082	0.00267996	0	0.000969189	0.0528621	0.00504286	0	0.0200803	0.191541	0.0029543	0.0147476	0.000658931	0.0322043	0	0	0.000827684	0.0150417	0.129237	0.0253014	0.10512	0.00820124	0.0158108	0.110217	0.0281283	0.100853	0.020282	0.0407191	0.0826849	0.0388322	0.0562666	0.13364
Bacteria	Actinobacteria	Actinobacteria	Actinomycetales	Propionibacteriaceae	Microlunatus	17	0	17	0.00142047	0.0827319	0.0841523	0	0.00654879	0	0	0	0	0.010819	0	0.00043073	0.0047735	0	0	0	0	0	0.0086783	0	0	0	0	0	0	0.0205593	0.0641667	0.0388908	0.0459386	0.102006	0.0577134	0.153701	0.168044	0.121714	0.0048015	0.112169	0.145158	0.0192864	0.150538	0.100726	0.0502983
Bacteria	Latescibacteria	inter_Latescibacteria	inter_inter_Latescibacteria	inter_inter_inter_Latescibacteria	Latescibacteria	19	0	19	0.000851473	0.0709937	0.0718452	0	0	0	0	0.00740412	0	0	0.00394058	0	0.00738771	0	0	0	0	0	0	0	0	0	0	0	0	0.0317663	0.166846	0.0373474	0.0856724	0.0144567	0.00828491	0.0332157	0.0969857	0.0765892	0.0886608	0.0491458	0.0945903	0.118397	0.0409247	0.0477185	0.0708592
Bacteria	Actinobacteria	Actinobacteria	Acidimicrobiales	Iamiaceae	Iamia	3	2	5	0.0656087	0.00379806	0.0694067	0.0219742	0.169947	0.265054	0.108436	0	0.0616033	0.0776489	0.0178444	0.154911	0.0449858	0.0169438	0.0422162	0.0100857	0.237018	0.0502765	0.0173566	0.0546919	0	0.0547178	0.0236276	0	0.0140519	0.00354602	0.000780165	0.00156293	0.00139537	0.00427954	0.0193774	0.0110056	0.00259801	0	0.00279031	0.012831	0.00145164	0.00275927	0.00250612	0.00233836	0.000787575
Bacteria	Proteobacteria	Betaproteobacteria	Burkholderiales	Comamonadaceae	Delftia	0	5	5	0.0657752	0.00228666	0.0680619	0.0514079	0.161402	0.0839925	0.0262143	0.367331	0.0324232	0.0689791	0.0430103	0.0236267	0.0725216	0.0409458	0.094039	0.0463458	0.0123628	0.0302209	0.128987	0.00147715	0.0642009	0.00758626	0.0375593	0.0211438	0.0312777	0.00212761	0.00333918	0.00149077	0.0030561	0.00171182	0.0075963	0.00165504	0.00312083	0.00203231	0	0	0	0.00373882	0.00126722	0.00386545	0
Bacteria	Actinobacteria	Actinobacteria	Actinomycetales	Jiangellaceae	Jiangella	3	4	7	0.0615806	0.0060992	0.0676798	0.00207439	0.0873451	0	0	0.00740412	0.116974	0.00306824	0.00524835	0.0678629	0.0147754	0.0435624	0.0466737	0.00207084	0.0382988	0.408497	0	0.0388352	0.0294953	0.306617	0.0878145	0.0183291	0.0298285	0.00354602	0.00722251	0.00070931	0	0	0.0210365	0.00147271	0.0038083	0.00611359	0.00202158	0.0158738	0.00460231	0	0.00540144	0.00559194	0
Bacteria	Actinobacteria	Actinobacteria	Actinomycetales	Thermomonosporaceae	Actinoallomurus	17	20	37	0.0675613	0.000107915	0.0676692	0	0	0	0	0	0	0	0.00454133	1.38006	0	0	0	0	0	0.00269339	0	0	0	0.000658931	0	0.0983954	0	0	0	0	0	0	0	0	0	0	0	0	0.000798977	0	0	0	0.00157515
Bacteria	Proteobacteria	Alphaproteobacteria	Rhizobiales	Xanthobacteraceae	Ancylobacter	3	6	9	0.0638798	0.00211326	0.065993	0.0103719	0.107162	0.0161734	0.0133472	0.023723	0.0835093	0	0.0796014	0.290512	0.0251753	0.0285741	0	0.00621253	0.225344	0.0658039	0	0.0278744	0.0553036	0.16104	0.152384	0.0183291	0.0149142	0	0.00391674	0.00227224	0	0	0.00168522	0	0.00169084	0.00291043	0.000560139	0.00996582	0.00387649	0.00238286	0.000816493	0.00304438	0.00408566
Bacteria	Firmicutes	Bacilli	Bacillales	Paenibacillaceae_1	Paenibacillus	3	1	4	0.0358675	0.0292753	0.0651429	0.027922	0.15651	0.00627983	0.102971	0	0.0618517	0.0168753	0.00209934	0.00890134	0	0.0408886	0.056952	0.00207084	0.0217865	0.00718236	0.0200514	0.0118074	0.151163	0.00881342	0.0546841	0.0302755	0	0	0.0354077	0.00298155	0.00852654	0.00748539	0.0294345	0.0100086	0.0145574	0.0229263	0.0847175	0.0419697	0.0358568	0.042869	0.0209851	0.025182	0.0286147
Bacteria	Proteobacteria	Alphaproteobacteria	Rhodospirillales	Rhodospirillaceae	Constrictibacter	17	0	17	0.000568298	0.0630624	0.0636306	0	0.00323185	0	0	0.000524398	0	0	0	0	0	0	0	0	0	0	0	0.00423056	0	0.00186982	0.00264592	0	0	0.0969674	0.0194357	0.0409198	0.0745445	0.0405584	0.0798161	0.05497	0.047361	0.0785076	0.0710567	0.0999431	0.0570335	0.0309663	0.103558	0.102761	0.0501549
Bacteria	Proteobacteria	Gammaproteobacteria	Xanthomonadales	Sinobacteraceae	Povalibacter	7	0	7	0.00650093	0.0551846	0.0616856	0.00207439	0.00992063	0.0323468	0.00435006	0.00157319	0	0	0.00314901	0.00516876	0.0259394	0.000969189	0	0.00607829	0.0133231	0.0125691	0	0.00659203	0	0.0142825	0	0	0.00468395	0.0582285	0.194247	0.0398007	0.0841794	0.0199863	0.0243581	0.0675055	0.0324163	0.0235022	0.0456192	0.0341286	0.0769233	0.0379171	0.0328216	0.0325482	0.0455056
Bacteria	Planctomycetes	Planctomycetia	Planctomycetales	Planctomycetaceae	Pirellula	18	0	18	0.000846947	0.0588818	0.0597288	0	0	0	0	0	0	0	0	0.00043073	0	0	0	0.00504286	0	0	0	0	0.00847529	0	0	0	0.00468395	0.0356211	0.0997207	0.11223	0.0591843	0.0992892	0.0532104	0.0704316	0.0499444	0.0413096	0.0532821	0.0487838	0.0480474	0.0625829	0.0475318	0.0544805	0.0579357
Bacteria	Acidobacteria	Acidobacteria_Gp17	inter_Gp17	inter_Gp17	Gp17	17	0	17	0.00180967	0.0561412	0.0579509	0	0.0130976	0.0161734	0	0	0	0	0	0	0	0	0	0	0	0.00565163	0	0.00236147	0	0.00252875	0	0	0	0.0968956	0.0685756	0.0661967	0.054243	0.0445209	0.0780192	0.125627	0.0408294	0.0339137	0.0263172	0.0581692	0.0499159	0.035911	0.0607426	0.0360809	0.0581436
Bacteria	Firmicutes	Bacilli	Bacillales	Staphylococcaceae	Staphylococcus	2	5	7	0.0521112	0.00581375	0.0579249	0.0343734	0.0892857	0.011722	0.00504185	0.0177254	0.00366562	0.00613648	0	0.0160798	0.0734221	0.00507975	0.670665	0.0302069	0.0121082	0.0267738	0	0.00560727	0.0460634	0.0172152	0.00529185	0.00366582	0.0663163	0	0.00271388	0	0.00386562	0.000855908	0.015167	0.00165504	0.00922401	0.00118751	0.000730722	0.00401824	0.00416912	0.0027356	0	0	0.00240079
Bacteria	Actinobacteria	Actinobacteria	Actinomycetales	Kineosporiaceae	Kineosporia	13	22	35	0.0576194	0	0.0576194	0.00386742	0	0	0.0500031	0	0.002788	1.01099	0.0215051	0	0	0.0103761	0	0.0554715	0.00528905	0	0	0.107339	0	0	0	0	0	0	0	0	0	0	0	0	0	0	0	0	0	0	0	0	0
Bacteria	Chloroflexi	Caldilineae	Caldilineales	Caldilineaceae	Litorilinea	12	0	12	0.00370224	0.0530092	0.0567114	0.0116023	0.00323185	0	0	0	0	0.032457	0	0.00393778	0	0.00507975	0	0.0100857	0	0	0.00870777	0.00334624	0	0.000658931	0	0	0.00234198	0.060152	0.0375387	0.122528	0.0395066	0.128658	0.0510581	0.0541842	0.0841194	0.0715733	0.0616208	0.0244197	0.0269428	0.0207242	0.0358093	0.0625344	0.0247495
Bacteria	Verrucomicrobia	Verrucomicrobiae	Verrucomicrobiales	Verrucomicrobiaceae	Luteolibacter	6	1	7	0.0365209	0.0149289	0.0514498	0.00622316	0.0982318	0	0.0646912	0	0	0.00460236	0.121762	0.054272	0.00377629	0.0184146	0.0118413	0.2118	0.0226863	0.00359118	0	0.0480859	0.055371	0.0729445	0.00516556	0	0	0.00390146	0.00773485	0.0216119	0.0064894	0.0103701	0.0362054	0.0190175	0.0100627	0.00172292	0.0198815	0.00100456	0.0111125	0.0420331	0.0234955	0	0.00397594
Bacteria	Proteobacteria	Alphaproteobacteria	Caulobacterales	Caulobacteraceae	Brevundimonas	3	0	3	0.0408134	0.0098537	0.0506671	0.00386742	0.0654879	0.161734	0.114715	0.0156279	0	0.0082091	0.230429	0.0340277	0.00251753	0.00775352	0.0226552	0.0252143	0.0599152	0.00808016	0.0226873	0.0319279	0	0.0421237	0.0385808	0	0.00234198	0.0129715	0.000796077	0.00234439	0.0103542	0.00079526	0.0054546	0.0348623	0.00229599	0.00409793	0.00257133	0.0504177	0.021324	0.00532918	0.00961573	0.00564946	0.00283041
Bacteria	Actinobacteria	Actinobacteria	Actinomycetales	Thermomonosporaceae	Actinocorallia	14	6	20	0.0454025	0.00166044	0.047063	0	0	0	0.174784	0	0	0.00514086	0	0.0401994	0	0.00969189	0	0	0	0	0.746333	0.00186909	0	0.0130888	0.00774833	0	0	0	0	0	0	0.00259253	0.00550344	0.00165504	0.000824838	0.00170626	0.00221978	0.00487426	0	0.00154817	0.0012389	0.00487612	0.0031503
Bacteria	Proteobacteria	Deltaproteobacteria	Myxococcales	Labilitrichaceae	Labilithrix	4	0	4	0.0258512	0.0198217	0.0456729	0	0.0161593	0.0161734	0.0258114	0	0.0322681	0	0.0396294	0.0467088	0.0259394	0.00712645	0	0.01022	0.0153796	0.0130989	0.05743	0.0462263	0.137623	0.0187881	0.0182057	0.00366582	0.0382733	0.0162339	0.0252443	0.0577825	0.0177091	0.0084874	0.0219253	0.0488988	0.00507252	0.0138762	0.0123449	0.0134785	0.0230163	0.0187334	0.00581896	0.0163084	0.033527
Bacteria	Armatimonadetes	inter_Armatimonadetes_gp5	inter_Armatimonadetes_gp5	inter_Armatimonadetes_gp5	Armatimonadetes_gp5	5	0	5	0.0112074	0.0336195	0.0448269	0.00386742	0.0396825	0.0970403	0.00884864	0.000524398	0.00183281	0.0118158	0.00394058	0.00311069	0	0.000969189	0	0	0.00272331	0.000897795	0	0.0150294	0.0118652	0.0105429	0.0221926	0	0.0116795	0.049461	0.03358	0.0382378	0.0512149	0.034002	0.0319858	0.0437128	0.00910052	0.0507669	0.0270168	0.0427366	0.0398623	0.0202579	0.0419628	0.0241335	0.0423162
Bacteria	Actinobacteria	Actinobacteria	Actinomycetales	Nocardioidaceae	Aeromicrobium	2	0	2	0.0118258	0.0316427	0.0434685	0.00773485	0.0359758	0.023444	0.0392644	0	0.00183281	0.0323793	0.00394058	0.00387657	0.00125876	0.00484595	0.019561	0.00207084	0.0163399	0.00269339	0.0086783	0.0203689	0.00395507	0.0070343	0.0189078	0.00600601	0	0.0289841	0.0209064	0.0391059	0.0676387	0.0230088	0.0562289	0.0579592	0.023659	0.0450033	0.0210917	0.0386749	0.0401087	0.0231621	0.0204879	0.0282571	0.018583
Bacteria	Proteobacteria	Alphaproteobacteria	Rhizobiales	Phyllobacteriaceae	Chelativorans	17	0	17	0.000588801	0.0407729	0.0413617	0	0	0	0.00266944	0	0	0	0	0.00479924	0	0.000969189	0	0	0	0	0	0	0	0.00186982	0.00264592	0	0	0.0850227	0.0170215	0.0351169	0.105648	0.0221268	0.087322	0.0452086	0.0131569	0.040796	0.0519995	0.0557563	0.054805	0.00543186	0.0412791	0.0109747	0.0272518
Bacteria	Proteobacteria	Gammaproteobacteria	Pseudomonadales	Pseudomonadaceae	Rhizobacter	7	2	9	0.0281028	0.0125487	0.0406514	0.00773485	0.00323185	0.119493	0.0520846	0.111062	0	0.137104	0.00788115	0.00479924	0	0.000969189	0	0.121029	0.0255986	0	0.00870777	0	0.00847529	0	0.00774833	0	0.00234198	0.0112321	0.00676799	0.00930541	0.00757772	0.00256772	0	0.0400136	0.00247451	0.00495939	0.0889775	0	0.0242725	0.00995002	0.00378211	0.026981	0.00318836
Bacteria	Actinobacteria	Actinobacteria	Actinomycetales	Micromonosporaceae	Asanoa	8	0	8	0.0107081	0.0296088	0.0403169	0.0080162	0.0258548	0	0	0	0.008364	0.00667498	0	0.00086146	0	0.0101595	0.00445752	0.00414169	0.00352603	0.00565163	0.0086783	0.127172	0	0.010008	0	0.012012	0	0.0542629	0.0241401	0.00510948	0.00950302	0.0158405	0.0289249	0.0630942	0.032526	0.0618691	0.0213118	0.0266505	0.0284965	0.0264164	0.0279779	0.0334869	0.0232241
Bacteria	Bacteroidetes	Flavobacteriia	Flavobacteriales	Flavobacteriaceae	Flavobacterium	8	1	9	0.00963312	0.0288921	0.0385252	0.00594181	0.0258548	0	0.00208346	0	0.0253334	0.0276141	0.00788115	0.00215365	0	0.0259403	0	0.0201715	0.0078765	0	0.0174155	0.00706065	0	0	0.01084	0	0.0257617	0.00506736	0.0319063	0.0194644	0.000907128	0.0134767	0.0772677	0.0240212	0.0249098	0.0722533	0.00776239	0.0120547	0.16101	0.0580153	0.0225804	0.00462899	0.032125
Bacteria	Proteobacteria	Deltaproteobacteria	Myxococcales	Polyangiaceae	Minicystis	19	0	19	0.000380501	0.0380658	0.0384463	0	0	0	0	0	0.005576	0	0	0	0	0	0	0	0	0	0	0.00147715	0	0.00131786	0	0	0	0.0757066	0.0213594	0.0274185	0.00523333	0.0709368	0.0166133	0.0806718	0.0843816	0.0304179	0.0138583	0.0110391	0.0402184	0.0698426	0.0367348	0.0335444	0.0448466
Bacteria	Proteobacteria	Betaproteobacteria	Burkholderiales	Comamonadaceae	Pseudorhodoferax	4	6	10	0.0355597	0.00259185	0.0381516	0.0167532	0.0556222	0.0161734	0.0959657	0.000524398	0	0.0416617	0.0220431	0.00609143	0.0481025	0.00969189	0	0.0302572	0.00176302	0	0.0086783	0.00393906	0	0.00197679	0.00793777	0.396396	0.0187358	0	0.00193371	0.00234439	0.00160481	0	0	0.00457737	0.000824838	0.00287711	0.00223017	0	0.0151074	0.00266459	0.00253444	0.000763545	0.000800262
Bacteria	Proteobacteria	Betaproteobacteria	Burkholderiales	Alcaligenaceae	Azohydromonas	18	0	18	0.000648695	0.0359424	0.0365911	0.00386742	0	0	0.00266944	0	0	0	0	0	0	0	0	0	0	0.000897795	0	0	0	0.00683663	0	0	0	0.045346	0.000966856	0.021267	0.0115961	0.0217684	0.00787	0.0149474	0.0219143	0.0354346	0.119591	0.018268	0.00322383	0.0356637	0.0263743	0.0904371	0.0198128
Bacteria	Proteobacteria	Gammaproteobacteria	Enterobacteriales	Enterobacteriaceae	Erwinia	16	19	35	0.0338425	0.0017757	0.0356182	0	0	0.0161734	0	0.0010488	0	0.102512	0	0.00086146	0	0	0	0.0100857	0	0	0	0	0	0	0.613854	0	0	0	0	0.000781464	0	0	0	0	0	0	0	0	0	0	0	0.00305418	0
Bacteria	Proteobacteria	Alphaproteobacteria	Rhizobiales	Hyphomicrobiaceae	Rhodoplanes	3	3	6	0.0276602	0.00519508	0.0328553	0.0186695	0.05247	0.0323468	0.0123584	0	0.01394	0.0725093	0.0270506	0.0125524	0.0470086	0.0413962	0	0.00504286	0.0154766	0.0184856	0.0347132	0.0672983	0	0.108232	0.0107137	0.0112347	0.00702593	0.00412119	0.0100334	0.00427173	0.00493972	0.00770317	0.0143947	0.0194836	0	0.00172292	0.000560139	0.0102629	0.00861354	0.00133229	0.00210715	0	0
Bacteria	Proteobacteria	Gammaproteobacteria	Xanthomonadales	Xanthomonadaceae	Arenimonas	22	0	22	0	0.0326129	0.0326129	0	0	0	0	0	0	0	0	0	0	0	0	0	0	0	0	0	0	0	0	0	0	0.0373466	0.0357031	0.0222881	0.0559345	0.00250708	0.0327847	0.0453255	0.0132797	0.0188189	0.0494303	0.0179335	0.0435482	0.0474123	0.0454416	0.0326462	0.0401002
Bacteria	Bacteroidetes	Sphingobacteriia	Sphingobacteriales	Chitinophagaceae	Taibaiella	13	15	28	0.0306228	0.000763822	0.0313866	0	0	0	0.0133472	0	0.00733124	0	0.0146954	0.612541	0.00125876	0.00290757	0	0	0.00272331	0	0	0.00846112	0	0.0104359	0	0	0	0.000827684	0	0	0	0	0.000805134	0	0	0.0016896	0	0.00513611	0.000798977	0	0	0	0
Bacteria	Proteobacteria	Alphaproteobacteria	Rhizobiales	Xanthobacteraceae	Labrys	13	0	13	0.00326791	0.0270939	0.0303618	0.0343734	0.00646371	0.00544218	0.000840308	0	0.011152	0	0	0	0.00125876	0	0	0.00103542	0	0	0	0.00609965	0	0	0.0052287	0	0	0.0362118	0.0291944	0.0218515	0.0256772	0.0359246	0.0211704	0.0356398	0.0130746	0.0402034	0.0310116	0.0314764	0.0408681	0.0118168	0.0120467	0.0436614	0.0230012
Bacteria	Armatimonadetes	Armatimonadia	Armatimonadales	Armatimonadaceae	Armatimonas/Armatimonadetes_gp1	19	0	19	0.000874403	0.0284716	0.029346	0	0.00654879	0	0	0	0	0.010819	0	0	0	0	0	0	0	0	0	0.00186909	0	0	0	0	0	0.0952441	0.0359449	0.0158004	0.055176	0.0316423	0.013431	0.0459187	0.0171565	0.0154897	0.0315613	0.0304695	0.0324741	0.0137598	0.0422401	0.0128725	0.00646108
Bacteria	Chloroflexi	Chloroflexia	Kallotenuales	Kallotenuaceae	Kallotenue	17	0	17	0.00205743	0.0267105	0.028768	0	0.00654879	0	0	0.0151035	0.0112727	0	0	0	0	0	0	0	0	0	0	0	0	0.000658931	0	0	0.0116795	0.0185422	0.0140297	0.0297297	0.0130764	0.0385695	0.0212681	0.0176322	0.0301204	0.0249158	0.0388962	0.019728	0.0249232	0.0361445	0.0179779	0.049947	0.0343262
Bacteria	Firmicutes	Bacilli	Bacillales	Planococcaceae	Sporosarcina	15	0	15	0.00195385	0.0259018	0.0278557	0	0.00654879	0.00544218	0	0.00792851	0	0	0	0	0	0.000969189	0.00755173	0	0	0	0	0.000492383	0	0	0	0	0.0140519	0.000709205	0.00318431	0.00952916	0.00732638	0.0248433	0.00440044	0.00459725	0.054834	0.0126459	0.00739361	0.00536883	0.00781456	0.0187098	0.0128719	0.00671637	0.0239503
Bacteria	BRC1	inter_BRC1	inter_inter_BRC1	inter_inter_inter_BRC1	BRC1	18	0	18	0.000442295	0.0245813	0.0250236	0	0.00646371	0	0.00208346	0.000524398	0	0	0	0	0	0	0	0	0	0	0	0	0	0.000658931	0	0	0	0.038112	0.0248868	0.0336175	0.0196202	0.0333321	0.0129919	0.0194798	0.0329665	0.0292804	0.0127933	0.0333743	0.0191861	0.0263246	0.0260061	0.0267385	0.0249007
Bacteria	Proteobacteria	Alphaproteobacteria	Sphingomonadales	Sphingomonadaceae	Sphingopyxis	12	1	13	0.0207129	0.00376847	0.0244814	0.00207439	0.0554218	0.161734	0.00870012	0	0.005576	0.00153412	0.145904	0.0271347	0	0.0415045	0	0	0	0	0	0.00609965	0	0	0	0	0	0.00236457	0.00483428	0.00730956	0.000697686	0.00171182	0	0.00082752	0.00247451	0.00118751	0.00146144	0.0100456	0.00551968	0.00423643	0.00168962	0.00351179	0.00525657
Bacteria	Proteobacteria	Alphaproteobacteria	Sphingomonadales	Sphingomonadaceae	Sphingobium	9	13	22	0.0230038	0.00070298	0.0237068	0.00386742	0	0	0.0432686	0	0	0.01335	0	0.167123	0.0176227	0	0.130255	0.0605144	0.0118147	0	0.0260349	0.00521533	0	0.00186982	0.0110963	0	0.0140519	0	0	0	0	0	0	0	0	0	0	0.00100456	0	0.000666147	0.00167985	0.00305418	0.000800262
Bacteria	Proteobacteria	Gammaproteobacteria	Xanthomonadales	Xanthomonadaceae	Luteimonas	13	7	20	0.0190958	0.00446599	0.0235617	0	0	0	0	0	0	0	0.00629802	0.117943	0	0	0	0	0.0610604	0	0.0260349	0.00373818	0.00368691	0.164587	0	0.0227066	0.0140519	0.0029553	0	0	0	0.00429332	0.00176018	0.00331008	0.00247451	0.00372191	0.00168042	0	0	0.00137963	0.0024778	0.0102282	0
Bacteria	Proteobacteria	Alphaproteobacteria	Rhodospirillales	Rhodospirillaceae	Inquilinus	9	7	16	0.0186029	0.0040914	0.0226943	0.00622316	0.022623	0	0	0	0.0131055	0.0107388	0	0.177137	0.0361936	0.00518807	0	0.00517711	0	0.000897795	0	0.049563	0.0110607	0.0636065	0.00774833	0	0	0.012769	0.0116023	0.00141862	0	0	0.00857602	0.00901156	0	0.00118751	0.001851	0.00602736	0.0206435	0.00135596	0	0.00122116	0
Bacteria	Proteobacteria	Gammaproteobacteria	Xanthomonadales	Xanthomonadaceae	Pseudoxanthomonas	10	5	15	0.01352	0.00868746	0.0222074	0	0.00323185	0	0	0	0	0.0153412	0	0	0	0.020319	0.00445752	0.00828337	0.121589	0	0	0.00373818	0.00737382	0.000658931	0.0800661	0.0183291	0.0140519	0.00638452	0	0.000781464	0	0	0.000738885	0.0165504	0.0029423	0.0109824	0.00224056	0.00164767	0.00290328	0.00430744	0.00126722	0.00976926	0
Bacteria	Proteobacteria	Deltaproteobacteria	Myxococcales	Sandaracinaceae	Sandaracinus	20	0	20	0.000570405	0.0215195	0.0220899	0	0	0	0	0	0.00746915	0	0	0	0	0.00507975	0	0	0	0	0	0	0	0	0	0	0	0.0155558	0.0189552	0.0224923	0.00988022	0.0135291	0.0204717	0.0111943	0.0158923	0.0215127	0.05393	0.0362647	0.0119789	0.0236043	0.0201192	0.0200954	0.0206755
Bacteria	Bacteroidetes	Sphingobacteriia	Sphingobacteriales	Sphingobacteriaceae	Pedobacter	9	11	20	0.0207669	0.00106642	0.0218333	0.00386742	0.0196464	0.0323468	0.0143991	0	0	0.0322165	0.151153	0.12362	0.00629382	0	0.00445752	0	0.0540735	0.00359118	0.0086783	0	0	0.00252875	0	0	0	0.00141841	0	0.00220008	0	0.00173662	0	0.00183095	0.00494903	0	0.00112028	0	0.000798977	0	0	0	0
Bacteria	Proteobacteria	Betaproteobacteria	Nitrosomonadales	Nitrosomonadaceae	Nitrosospira	19	0	19	0.000406578	0.0212242	0.0216307	0	0	0	0	0	0	0	0	0	0	0.000969189	0	0	0	0	0	0.00196953	0	0	0	0.00600601	0	0.013006	0.0117502	0.0251866	0.00220489	0.0758395	0.00383563	0.0814063	0.0343141	0.027172	0.00167003	0.000791653	0.00319591	0.00609801	0.0132279	0.00446623	0.014928
Bacteria	Actinobacteria	Actinobacteria	Actinomycetales	Microbacteriaceae	Microbacterium	8	1	9	0.0178138	0.00361981	0.0214336	0.0167532	0.091683	0.0808669	0.0523389	0	0	0.0291483	0	0.00086146	0.0443262	0.0213222	0	0	0.00393825	0	0	0.000492383	0.00847529	0.0118779	0.0238133	0.00600601	0	0.0046808	0.00272979	0.00539809	0.00708869	0.00165117	0.00605229	0.016004	0.00255684	0.00172292	0	0.00280077	0.00854038	0.00266459	0.00499269	0.000811267	0.0031503
Bacteria	Actinobacteria	Actinobacteria	Actinomycetales	Geodermatophilaceae	Modestobacter	22	0	22	0	0.0206678	0.0206678	0	0	0	0	0	0	0	0	0	0	0	0	0	0	0	0	0	0	0	0	0	0	0.0712582	0.00836172	0.00376301	0.0201226	0.0385227	0.0113328	0.0638332	0.011218	0.0408867	0.00353142	0.0126626	0.0246047	0.00440497	0.0250064	0.0122619	0.01542
Bacteria	Acidobacteria	Acidobacteria_Gp15	inter_Gp15	inter_Gp15	Gp15	21	0	21	0.000385241	0.0200387	0.0204239	0	0	0	0	0	0	0	0	0	0	0	0	0	0	0	0	0	0.00847529	0	0	0	0	0.00995233	0.0303623	0.032567	0.0171515	0.0104087	0.00249036	0.00504986	0.0437298	0.00718441	0.00888267	0.0167452	0.0307713	0.0222407	0.00819325	0.00792901	0.0332613
Bacteria	Bacteroidetes	Sphingobacteriia	Sphingobacteriales	Chitinophagaceae	Ferruginibacter	18	2	20	0.00818763	0.0120055	0.0201931	0	0	0	0	0	0	0	0.0398875	0.0650402	0.0147754	0	0	0	0	0	0	0	0	0.0604248	0	0	0	0.00542279	0.00312066	0.0100147	0.00214897	0	0.0468322	0.0242831	0.00441345	0.00939277	0.00689225	0.0149979	0.0243447	0.031717	0.0175125	0.00294894	0.00240079
Bacteria	Proteobacteria	Alphaproteobacteria	Rhodobacterales	Rhodobacteraceae	Rubellimicrobium	20	0	20	0.000439464	0.0193504	0.0197899	0	0	0	0	0	0	0	0.00209934	0	0	0	0	0	0	0	0	0	0	0	0	0.00756888	0	0.0314721	0.016331	0.00625171	0.0127127	0.00250708	0.0248542	0.0470022	0.00312083	0.0297491	0.0476058	0.0151217	0.0291954	0.00892313	0.0249606	0.0131111	0.00788844
Bacteria	Acidobacteria	Acidobacteria_Gp12	inter_Gp12	inter_Gp12	Gp12	22	1	23	0	0.0197438	0.0197438	0	0	0	0	0	0	0	0	0	0	0	0	0	0	0	0	0	0	0	0	0	0	0.000827684	0.0117486	0.0294924	0.0117786	0.014385	0.00490576	0.00321892	0.031385	0.0126887	0.0272937	0.018976	0.0366683	0.0328934	0.00616129	0.00519056	0.0147836
Bacteria	Bacteroidetes	Cytophagia	Cytophagales	Cytophagaceae	Dyadobacter	9	10	19	0.0107636	0.00472868	0.0154923	0.00558441	0	0	0.00771129	0	0	0.0184094	0.0482848	0.0212969	0	0.0110032	0	0.00504286	0.0124987	0.0359118	0	0.00186909	0	0.00131786	0.0233713	0	0.0444975	0.0515362	0.00386742	0.00349027	0	0	0.00563593	0.00818082	0.00147115	0	0	0	0.00834981	0	0.00211203	0	0
Bacteria	Proteobacteria	Betaproteobacteria	Burkholderiales	Burkholderiaceae	Cupriavidus	13	17	30	0.0147099	0.000265578	0.0149755	0.0136767	0	0	0.213192	0	0	0.00920471	0	0.00436851	0	0	0.00445752	0	0.00352603	0.0359118	0	0.0282426	0	0.0110375	0	0	0	0	0	0	0.000907128	0	0	0	0	0	0	0	0	0.000666147	0	0	0
Bacteria	Acidobacteria	Acidobacteria_Gp18	inter_Gp18	inter_Gp18	Gp18	22	7	29	0	0.0143216	0.0143216	0	0	0	0	0	0	0	0	0	0	0	0	0	0	0	0	0	0	0	0	0	0	0	0.0102854	0.028602	0.000753602	0	0	0.00220907	0.00915554	0	0.000730722	0	0.0167785	0.0712434	0.000422406	0.00610579	0.0160052
Bacteria	Proteobacteria	Alphaproteobacteria	Rhizobiales	Rhizobiales_incertae_sedis	Vasilyevaea	8	17	25	0.0139402	0.000314668	0.0142549	0	0.00654879	0	0.0108548	0	0.002788	0	0.0304404	0.172292	0.00251753	0.00193838	0.00755173	0.0151286	0.0189056	0.000897795	0	0.000492383	0	0.0337458	0.00258278	0	0	0	0.00272979	0	0	0	0.00161897	0	0	0	0.000560139	0	0.000798977	0	0	0	0
Bacteria	Proteobacteria	Gammaproteobacteria	Enterobacteriales	Enterobacteriaceae	Buttiauxella	19	17	36	0.000225723	0.013389	0.0136147	0	0	0	0	0.000524398	0	0	0	0	0	0	0	0	0	0.00179559	0	0	0	0	0.00264592	0	0	0	0	0.279764	0	0	0	0.00220907	0	0	0	0	0.000798977	0.00257506	0	0.00921027	0
Bacteria	Planctomycetes	Planctomycetia	Planctomycetales	Planctomycetaceae	Zavarzinella	20	0	20	0.000698518	0.0127584	0.0134569	0	0.00969556	0	0	0	0	0	0	0	0	0	0	0	0	0	0.00567183	0	0	0	0	0	0	0.0252401	0.0142917	0.0231027	0.0488828	0.0166357	0.0201632	0.011758	0.00485283	0.00594693	0.0078004	0.0186938	0.0108921	0.00511845	0.00546296	0.00992609	0.00476351
Bacteria	Actinobacteria	Actinobacteria	Actinomycetales	Micromonosporaceae	Rhizocola	22	3	25	0	0.0120734	0.0120734	0	0	0	0	0	0	0	0	0	0	0	0	0	0	0	0	0	0	0	0	0	0	0	0.000796077	0.00427173	0	0.0189485	0.000880088	0.00993407	0.0312184	0.0234074	0.00240075	0.00171204	0.00239693	0.0147052	0.000422406	0.00609727	0.0369917
Bacteria	Proteobacteria	Gammaproteobacteria	Xanthomonadales	Algiphilaceae	Algiphilus	22	0	22	0	0.0117213	0.0117213	0	0	0	0	0	0	0	0	0	0	0	0	0	0	0	0	0	0	0	0	0	0	0.00679286	0.0119035	0.00476458	0.0160207	0.00688585	0.0171414	0.00165504	0.00849537	0.0182668	0.015156	0.0181794	0.0104541	0.0304767	0.00543464	0.0160698	0.0209628
Bacteria	Proteobacteria	Gammaproteobacteria	Xanthomonadales	Xanthomonadaceae	Frateuria	22	0	22	0	0.0112561	0.0112561	0	0	0	0	0	0	0	0	0	0	0	0	0	0	0	0	0	0	0	0	0	0	0.0177241	0.000966856	0.00298155	0.0111495	0.00244643	0.0222749	0.0442359	0.00173201	0.00237501	0.00421375	0.00100456	0.0272875	0.0206742	0.00921187	0.000763545	0.00396325
Bacteria	Proteobacteria	Gammaproteobacteria	Pseudomonadales	Pseudomonadaceae	Cellvibrio	21	8	29	2.38363e-05	0.0107525	0.0107764	0	0	0	0	0.000524398	0	0	0	0	0	0	0	0	0	0	0	0	0	0	0	0	0	0.000827684	0	0.000781464	0	0.00256772	0	0	0.000824838	0.192106	0	0	0.0111125	0.000666147	0	0.0113577	0.00571156
Bacteria	Proteobacteria	Deltaproteobacteria	Myxococcales	Myxococcaceae	Aggregicoccus	12	0	12	0.00243783	0.00799052	0.0104284	0.00386742	0.0130976	0	0	0.000524398	0.008364	0	0	0.009968	0.00503506	0	0	0.00504286	0.00196912	0	0	0.000492383	0	0.00527145	0	0	0	0.00861505	0.0149096	0.0157441	0.00655875	0.00771695	0.0081437	0.0070766	0.00494903	0.0069917	0.00811395	0.00868398	0.00394965	0.00619269	0.00875626	0.00304438	0.0155458
Bacteria	Proteobacteria	Alphaproteobacteria	Rhodospirillales	Acetobacteraceae	Craurococcus	20	0	20	0.00102579	0.0087864	0.00981219	0	0	0	0	0	0	0	0	0	0	0	0	0	0	0	0	0.000492383	0	0.0220751	0	0	0	0.0119241	0.00759747	0.00468878	0.0107866	0.0195039	0.0103115	0.0164733	0.00883966	0.0103615	0.00110989	0.00457717	0.00749402	0.00390736	0.020483	0.00666013	0.00627628
Bacteria	Actinobacteria	Actinobacteria	Actinomycetales	Pseudonocardiaceae	Actinomycetospora	13	2	15	0.00195142	0.0076926	0.00964402	0	0	0.0161734	0.00504185	0	0	0.00514086	0	0.00393778	0	0.00518807	0	0	0.00196912	0	0	0.000492383	0	0	0.00264592	0	0.00234198	0.0155731	0.000780165	0.00234439	0.00725644	0.00250708	0.0111916	0.057794	0.0127303	0.00917401	0.00184061	0	0.00312275	0.0045735	0.00208371	0.00304438	0.0031503
Bacteria	Proteobacteria	Deltaproteobacteria	Myxococcales	Nannocystaceae	Enhygromyxa	22	0	22	0	0.00919025	0.00919025	0	0	0	0	0	0	0	0	0	0	0	0	0	0	0	0	0	0	0	0	0	0	0.00141841	0.00335509	0.0127235	0.00386562	0.00415824	0.00411803	0.011964	0.0164279	0.00323647	0.00258172	0.00100456	0.00537337	0.0370011	0.00584728	0.00351179	0.00456603
Bacteria	Planctomycetes	Planctomycetia	Planctomycetales	Planctomycetaceae	Blastopirellula	14	1	15	0.00214275	0.00693746	0.00908021	0	0.00323185	0	0.00208346	0	0	0	0	0	0	0.00507975	0	0.0111212	0	0.00179559	0.00567183	0.00706065	0	0	0.0110963	0	0	0.018678	0.0102854	0.0030537	0.00390731	0.00500312	0.00769593	0.0174735	0.0123999	0.00760321	0.00514267	0.00752649	0.0059413	0.00324121	0.00210226	0.00823494	0.00534092
Bacteria	Armatimonadetes	inter_Armatimonadetes_gp4	inter_Armatimonadetes_gp4	inter_Armatimonadetes_gp4	Armatimonadetes_gp4	22	0	22	0	0.00907705	0.00907705	0	0	0	0	0	0	0	0	0	0	0	0	0	0	0	0	0	0	0	0	0	0	0.0046808	0.00836015	0.020982	0.00502388	0.0198168	0.00329549	0.00248256	0.0087985	0.00935006	0.0120245	0.0125537	0.00845089	0.00887294	0.00669697	0.0102124	0.0105848
Bacteria	Chloroflexi	Thermomicrobia	Sphaerobacterales	Sphaerobacteraceae	Nitrolancea	20	3	23	0.000441177	0.00844175	0.00888292	0	0	0	0	0	0	0	0	0.00267996	0	0	0	0	0	0	0	0	0	0	0	0	0.00702593	0.00141841	0.00238823	0.0117646	0.000753602	0.0151665	0	0.00082752	0.0176232	0.0134574	0.00129086	0.00316661	0.000798977	0.00257506	0.000422406	0.00482839	0.00376577
Bacteria	Proteobacteria	Gammaproteobacteria	Xanthomonadales	Xanthomonadaceae	Xanthomonas	19	20	39	0.00873986	6.16091e-05	0.00880147	0	0	0	0	0	0	0.0536942	0.0209934	0.117589	0	0	0	0	0	0	0	0	0	0	0	0	0	0	0	0	0	0.00079526	0	0	0	0	0.000560139	0	0	0	0	0	0
Bacteria	Proteobacteria	Gammaproteobacteria	Legionellales	Coxiellaceae	Aquicella	19	8	27	0.000559499	0.00797662	0.00853612	0	0	0	0	0	0	0	0	0	0	0	0	0	0	0	0.0086783	0.000984766	0	0	0.00264592	0	0	0.0231752	0.0299587	0.00383517	0.00209306	0.0311228	0	0	0.00259801	0.00689168	0	0	0.00674028	0	0.0169222	0	0.0386554
Bacteria	Acidobacteria	Acidobacteria_Gp25	inter_Gp25	inter_Gp25	Gp25	21	3	24	0.00025781	0.00806033	0.00831814	0	0	0	0	0	0	0	0	0	0	0	0	0	0	0	0.00567183	0	0	0	0	0	0	0	0.00728774	0.0395302	0.00166073	0.00415824	0.00168522	0.000736355	0.00499019	0.00593027	0.0027523	0	0.00842297	0.00940222	0.0024778	0.0122031	0.0095524
Bacteria	Chloroflexi	Caldilineae	Caldilineales	Caldilineaceae	Caldilinea	21	1	22	0.000358023	0.0078192	0.00817722	0	0	0	0	0	0	0	0	0	0	0	0	0	0.0078765	0	0	0	0	0	0	0	0	0.0216567	0.00488359	0.00739759	0.0129915	0.013598	0.0155988	0.00846136	0.00636515	0.0107802	0.00503087	0.00817399	0.00823618	0.000858354	0.0090615	0.00588807	0.000787575
Bacteria	Bacteroidetes	Cytophagia	Cytophagales	Cytophagaceae	Larkinella	20	22	42	0.00744671	0	0.00744671	0	0	0	0	0	0	0	0	0.15937	0	0	0.00445752	0	0	0	0	0	0	0	0	0	0	0	0	0	0	0	0	0	0	0	0	0	0	0	0	0	0
Bacteria	Acidobacteria	Acidobacteria_Gp1	inter_Gp1	inter_Gp1	Gp1	22	2	24	0	0.00640295	0.00640295	0	0	0	0	0	0	0	0	0	0	0	0	0	0	0	0	0	0	0	0	0	0	0.00385312	0.0305575	0.00541761	0.0134111	0.00176143	0.00885647	0.00082752	0.00420652	0.00255106	0	0.0225839	0.0163675	0.00409956	0.00669209	0.000763545	0
Bacteria	Proteobacteria	Gammaproteobacteria	Pseudomonadales	Moraxellaceae	Acinetobacter	20	16	36	0.000239215	0.00549152	0.00573073	0	0	0	0	0	0	0	0	0.00267996	0	0	0	0	0	0	0	0	0	0	0.00258278	0	0	0	0	0	0	0	0	0	0.115137	0.000844802	0.000730722	0.00256805	0	0	0.000844812	0	0
Bacteria	Proteobacteria	Deltaproteobacteria	Myxococcales	Cystobacteraceae	Anaeromyxobacter	22	1	23	0	0.00519467	0.00519467	0	0	0	0	0	0	0	0	0	0	0	0	0	0	0	0	0	0	0	0	0	0	0.00165537	0.00193371	0.00498104	0.0211706	0.00318104	0.00402567	0.00082752	0	0.00255106	0.007404	0.000791653	0.0262816	0.000689817	0.00326597	0.0048676	0.00318836
Bacteria	Proteobacteria	Gammaproteobacteria	Xanthomonadales	Xanthomonadaceae	Stenotrophomonas	19	9	28	0.00084355	0.000882847	0.0017264	0	0	0	0	0	0	0	0	0	0	0.00507975	0	0	0	0	0	0.0108324	0	0	0.00264592	0	0	0	0.000780165	0.00390732	0.00347499	0	0	0.0025673	0.000824838	0	0.00129086	0	0.000798977	0.000666147	0.00168474	0.000763545	0
Bacteria	Bacteroidetes	Flavobacteriia	Flavobacteriales	Flavobacteriaceae	Chryseobacterium	22	16	38	0	0.00100064	0.00100064	0	0	0	0	0	0	0	0	0	0	0	0	0	0	0	0	0	0	0	0	0	0	0	0.00290057	0.00156293	0.011304	0.00079526	0	0	0	0	0	0	0	0.000666147	0	0	0
	Core microbiome in both compartments
	Core microbiome in Endosphere
	Core microbiome in Rhizosphere
Red	Absent in Endosphere
underlined	Predominant in Endosphere (Relative abundance > 1%)
double underlined	Predominant in Rhizosphere (Relative abundance > 1%)
Bold	Predominant in one or both cores.
[truncated: 64 more columns]

## Sheet: Endo
Kingdom	Phylum	Class	Order	Family	Genus	Core_Endo	Average	Endo_Abou Kanani	Endo_Abou Satl Mohazam	Endo_Arbequina	Endo_Barri	Endo_Chemlal de Kabylie	Endo_Jabali	Endo_Klon_14_1812	Endo_Koroneiki	Endo_Leccino	Endo_Llumeta	Endo_Maarri	Endo_Majhol_1013	Endo_Manzanillera de Huercal Overa	Endo_Mastoiditis	Endo_Mavreya	Endo_Megaritiki	Endo_Menya	Endo_Morrut	Endo_Myrtolia	Endo_Shengeh	Endo_Uslu	Endo_Verdial de Velez Malaga-1
Bacteria	Actinobacteria	Actinobacteria	Actinomycetales	Pseudonocardiaceae	Actinophytocola	0	22.0709	10.2037	11.3149	36.1329	5.08136	37.2762	11.6652	7.20112	41.3417	18.0993	16.6022	9.28392	10.2768	23.8744	4.59991	38.5797	26.3389	9.77766	32.0285	38.0431	3.88936	51.7305	42.2175
Bacteria	Actinobacteria	Actinobacteria	Actinomycetales	Streptomycetaceae	Streptomyces	0	13.1669	12.9334	12.3352	2.89569	21.4692	7.85225	20.6707	22.3677	6.93461	11.253	26.5838	13.8438	22.0183	10.0498	31.0093	2.756	7.00625	19.1789	11.4532	9.20985	12.5226	2.1499	3.17882
Bacteria	Actinobacteria	Actinobacteria	Actinomycetales	Pseudonocardiaceae	Pseudonocardia	0	9.37359	4.71124	11.062	9.54297	2.95364	10.6607	13.0468	5.74314	6.2319	7.20786	9.61583	17.3981	12.3025	7.54056	12.7791	13.7711	14.6236	8.46411	4.50468	6.28805	12.5663	5.66164	9.54336
Bacteria	Proteobacteria	Alphaproteobacteria	Rhizobiales	Bradyrhizobiaceae	Bradyrhizobium	0	2.56555	2.76577	5.20405	1.02232	2.2622	2.06694	5.57003	1.61605	1.32098	2.1746	1.39127	5.60957	3.72606	2.60626	2.03644	1.34524	1.98929	3.76393	2.23036	1.92792	1.67808	1.76227	2.37254
Bacteria	Proteobacteria	Alphaproteobacteria	Rhizobiales	Rhizobiaceae	Ensifer	0	2.5614	23.5387	0.0714411	0.0567816	0.197413	0.0753261	0.123695	5.69005	0.0447714	0.116784	0.10683	0.27313	2.78424	0.633237	0.101347	0.172906	0.0578005	0.17642	0.467558	0.0312513	21.5338	0.0146633	0.0827101
Bacteria	Proteobacteria	Alphaproteobacteria	Rhizobiales	Rhizobiaceae	Rhizobium	0	1.99976	0.502003	2.23323	2.18009	1.33704	1.1488	1.31507	2.36346	2.60356	0.885384	0.525953	0.842427	0.584391	1.98685	0.36702	0.302837	1.19968	8.8492	0.779227	0.876505	0.511728	11.7784	0.821914
Bacteria	Proteobacteria	Gammaproteobacteria	Xanthomonadales	Sinobacteraceae	Steroidobacter	0	1.77883	1.81397	3.10157	0.958562	1.80031	1.58671	3.25425	2.65149	1.00891	1.47236	0.847462	2.98701	2.08636	0.999479	3.01159	0.502035	1.6031	2.90548	1.90538	1.09046	2.61832	0.48711	0.442393
Bacteria	Actinobacteria	Actinobacteria	Actinomycetales	Cryptosporangiaceae	Cryptosporangium	0	1.42899	4.6219	0.958291	0.469555	3.59025	1.71559	1.30093	2.10963	0.0627131	3.96012	0.954787	0.36496	1.11667	1.84065	1.58027	0.0348076	0.163864	1.69058	0.618696	0.585778	1.66506	1.57357	0.459027
Bacteria	Proteobacteria	Gammaproteobacteria	Pseudomonadales	Pseudomonadaceae	Pseudomonas	1	1.40467	0.132683	0.0591587	0.0871467	0.573988	0.0301409	0.05865	6.81756	0.00908265	0.00043073	0.0159375	0.020644	0.15291	0.0201463	0.0788477	0	0.796844	0.0901488	0.0536765	0.126735	4.68587	4.37994	12.7122
Bacteria	Actinobacteria	Actinobacteria	Actinomycetales	Pseudonocardiaceae	Kibdelosporangium	0	1.23092	0.572756	0.202971	0.307137	0.130007	4.70727	0.648017	0.205092	0.702629	1.4501	0.840479	0.540699	0.93042	1.99431	0.174148	8.15993	0.420427	0.79239	1.08773	1.71724	0.0936166	1.09958	0.303379
Bacteria	Actinobacteria	Actinobacteria	Actinomycetales	Pseudonocardiaceae	Saccharothrix	0	1.1807	0.724236	1.38774	0.445608	3.00437	1.6888	1.54007	0.914182	0.263224	0.581627	0.625992	1.37861	1.82227	4.12635	0.505098	0.334341	0.388595	0.915969	2.50736	1.25036	1.17786	0.0498564	0.342879
Bacteria	Actinobacteria	Actinobacteria	Actinomycetales	Micromonosporaceae	Catenuloplanes	0	1.17444	5.01419	0.77081	0.221976	7.47835	1.14581	0.344938	1.59083	0.0128714	4.81985	0.633412	0.358216	0.981667	0.413414	0.357369	0.0123451	0.122456	0.783324	0.00368691	0.0650972	0.682129	0.018018	0.00702593
Bacteria	Actinobacteria	Actinobacteria	Actinomycetales	Streptosporangiaceae	Nonomuraea	0	1.03785	0.566732	0.81142	1.08277	0.200334	1.3994	0.375314	0.394431	0.511972	0.578996	0.0199753	0.655886	1.23947	2.52125	2.6616	0.850967	2.35017	0.119395	3.8988	0.534618	1.52584	0.244815	0.288581
Bacteria	Candidatus_Saccharibacteria	inter_Candidatus_Saccharibacteria	inter_inter_Candidatus_Saccharibacteria	inter_inter_inter_Candidatus_Saccharibacteria	Candidatus_Saccharibacteria	0	1.03234	0.852245	0.54831	0.92264	1.98449	0.373097	0.514488	0.376653	2.27045	2.69358	0.819387	0.751829	0.0801309	0.786556	1.60834	0.496001	0.85232	0.375976	2.84272	1.98468	0.981901	0.407772	0.187917
Bacteria	Actinobacteria	Actinobacteria	Actinomycetales	Mycobacteriaceae	Mycobacterium	0	0.983442	0.802217	4.35711	1.14464	0.556764	0.440076	1.24991	1.48109	0.683774	1.25555	0.437478	1.58219	0.49379	0.3395	0.755589	0.499931	1.41763	1.27226	0.588759	0.551713	0.636555	0.428369	0.660814
Bacteria	Bacteroidetes	Sphingobacteriia	Sphingobacteriales	Chitinophagaceae	Niastella	0	0.776806	1.01258	0.664328	0.406397	2.80453	0.295349	1.37154	0.671037	1.21015	0.876519	0.426299	0.609387	1.54004	1.00976	0.643519	0.06268	1.18041	0.885148	0.548682	0.255159	0.428287	0.101325	0.0866227
Bacteria	Proteobacteria	Alphaproteobacteria	Sphingomonadales	Sphingomonadaceae	Sphingomonas	0	0.769688	0.322283	1.67822	1.24809	2.07932	0.726903	0.304159	0.991767	0.486909	0.752994	1.07322	0.355267	0.287614	1.35742	0.52682	0.308167	0.675555	0.719409	1.00203	1.07209	0.323446	0.348546	0.292901
Bacteria	Actinobacteria	Actinobacteria	Actinomycetales	Promicromonosporaceae	Promicromonospora	2	0.725494	0.0154697	0.14875	0.00627983	0	0.256001	0.2002	0.0082091	2.42343	0.109057	0.806899	6.94373	0.139914	0.00103542	1.52079	0.00848903	1.50684	0.0771349	0.0589905	0.252157	1.47515	0	0.00234198
Bacteria	Actinobacteria	Actinobacteria	Actinomycetales	Pseudonocardiaceae	Saccharopolyspora	0	0.679442	0.209698	0.491659	0.867015	0.0928445	0.0478453	0.931059	0.477273	0.0625724	0.0474177	0.281685	2.72889	0.17395	3.3263	2.6117	0.683896	0.50764	0.0169222	0.00737382	0.644313	0.598515	0.136822	0.00234198
Bacteria	Firmicutes	Bacilli	Bacillales	Bacillaceae_1	Bacillus	0	0.678263	1.00717	0.976763	0.803998	0.489758	0.490516	1.66299	2.09728	0.0940363	0.141846	0.0407148	0.556478	0.674822	0.199671	0.254648	0.211998	1.01468	1.06322	1.51437	0.0902359	0.594161	0.13471	0.807728
Bacteria	Actinobacteria	Actinobacteria	Actinomycetales	Micromonosporaceae	Phytohabitans	0	0.617615	0.858444	0.968729	0.248014	0.509501	0.82929	2.68279	0.248426	0.0709915	0.39778	0.822498	1.79547	0.674457	0.462766	0.185025	0.424418	0.311273	1.46182	0.0498358	0.0497518	0.473955	0.0146633	0.0476412
Bacteria	Acidobacteria	Acidobacteria_Gp6	inter_Gp6	inter_Gp6	Gp6	0	0.580836	0.506637	0.866702	0.817754	0.623842	0.459472	0.666268	0.739188	0.412252	0.776197	0.583526	0.604865	0.499415	0.28726	0.506006	0.558593	0.836245	0.930607	0.239939	1.19077	0.414543	0.124122	0.134203
Bacteria	Actinobacteria	Actinobacteria	Actinomycetales	Nocardiaceae	Nocardia	1	0.495357	0.0841344	0.570967	1.68819	0.0729904	0.254365	0	0.113789	1.25999	0.0819305	0.0486448	0.0510993	0.3537	1.3504	0.315402	0.289037	0.774693	0.00747636	2.101	0.147764	0.71094	0.291447	0.329912
Bacteria	Actinobacteria	Actinobacteria	Solirubrobacterales	Solirubrobacteraceae	Solirubrobacter	0	0.45478	0.510516	0.785966	0.80124	0.343433	0.0904676	0.704853	0.738731	0.182512	0.477299	0.476438	0.637687	0.339509	0.166307	0.531495	0.342468	0.391761	1.10579	0.150158	0.743822	0.261621	0.0794858	0.143601
Bacteria	Actinobacteria	Actinobacteria	Actinomycetales	Pseudonocardiaceae	Amycolatopsis	1	0.422065	1.05725	0	0.447232	0.263162	0.225488	0.198093	0.534261	0.371621	0.309584	0.149674	0.328672	0.577486	0.189395	0.457697	0.19086	0.265204	0.474352	0.290826	0.378888	0.273295	0.11265	2.18976
Bacteria	Proteobacteria	Deltaproteobacteria	Myxococcales	Kofleriaceae	Kofleria	1	0.408405	1.63777	1.56847	1.13313	1.08318	0.0783685	0.384401	0.397773	0.0291327	0.0448687	0.00729103	0.0103761	0.830151	0.640368	0.288065	0.00565163	0.0173566	0.214181	0.346173	0.0720083	0.179804	0	0.0163938
Bacteria	Proteobacteria	Alphaproteobacteria	Rhizobiales	Hyphomicrobiaceae	Hyphomicrobium	0	0.382185	0.074947	0.192351	0.841212	0.44545	0.171201	0.0785193	0.110028	0.822149	1.42754	0.547323	0.170664	0.028476	0.175747	0.552273	0.506555	0.317286	0.173498	0.119447	1.37578	0.117819	0.0677028	0.0921083
Bacteria	Proteobacteria	Alphaproteobacteria	Rhizobiales	Hyphomicrobiaceae	Devosia	0	0.339792	0.0949458	0.462752	0.409288	0.613154	0.0629037	0.0954456	0.17247	1.03578	0.677308	0.56229	0.0939838	0.62691	0.195247	0.539013	0.403536	0.132869	0.0923135	0.375014	0.481417	0.247912	0.0517139	0.0491511
Bacteria	Proteobacteria	Alphaproteobacteria	Caulobacterales	Caulobacteraceae	Phenylobacterium	0	0.331113	0.116334	0.458414	0.276091	0.418767	0.1798	0.338612	0.278888	0.585405	0.496674	0.345577	0.383655	0.090441	0.602592	0.314263	0.090414	0.255814	0.313774	0.633003	0.740933	0.147054	0.0823661	0.135622
Bacteria	Actinobacteria	Actinobacteria	Actinomycetales	Nocardioidaceae	Nocardioides	0	0.313767	0.171757	0.288141	0.426606	0.857463	0.145046	0.0688914	0.445795	0.0819371	0.579091	0.368158	0.344023	0.422529	0.285622	0.893436	0.0137318	0.129951	0.415097	0.185554	0.177028	0.261681	0.240619	0.100705
Bacteria	Proteobacteria	Alphaproteobacteria	Rhizobiales	Rhizobiaceae	Neorhizobium	0	0.309485	0.164608	0.0327439	0.0709733	1.79017	0.000524398	0.0193609	0.119765	0.431156	0.490077	0.473706	0.396828	0.139338	0.439477	0.176986	0.0579886	0.265709	0.117005	0.081534	0.38989	0.0473184	0.295539	0.807981
Bacteria	Actinobacteria	Actinobacteria	Actinomycetales	Micromonosporaceae	Virgisporangium	0	0.299398	0.643135	0.370107	0.185417	0.305151	0.135521	0.474778	0.714109	0.0501889	0.683574	0.155475	0.571371	0.288303	0.172602	0.30563	0.0446833	0.30846	0.57439	0.166765	0.194961	0.0988453	0.0230095	0.120273
Bacteria	Actinobacteria	Actinobacteria	Actinomycetales	Nocardioidaceae	Flindersiella	1	0.283216	0.0734004	0.0198413	0.0433843	0	0.393302	0.0394544	0.0292284	0.0905618	0.104105	0.0143205	0.197948	0.0222876	2.58476	0.843137	0.335041	0.397828	0.00609965	0.0700908	0.10213	0.0499334	0.407412	0.406476
Bacteria	Actinobacteria	Actinobacteria	Solirubrobacterales	Conexibacteraceae	Conexibacter	0	0.275892	0.139921	0.269664	0.882414	0.221912	0.02838	0.1336	0.611757	0.25676	0.290669	0.0133233	0.324026	0.409613	0.411337	0.100237	0.256652	0.285937	0.386479	0.249553	0.526482	0.0491682	0.0922178	0.129519
Bacteria	Acidobacteria	Acidobacteria_Gp4	inter_Gp4	inter_Gp4	Gp4	0	0.257474	0.0960772	0.239117	0.337296	0.0530796	1.71003	0.0437563	0.151691	0.0482586	0.0552599	0.289622	0.0662874	0.196165	0.214425	0.0377239	0.121021	0.0661672	0.0445625	0.13319	0.0404515	0.0672402	1.26	0.393011
Bacteria	Bacteroidetes	Sphingobacteriia	Sphingobacteriales	Chitinophagaceae	Chitinophaga	3	0.254763	0.146682	0.122981	0.0216156	0.220027	0	0.249754	0.21717	0.803341	0.673552	0.0100701	0.0429865	0.00891504	0.211834	0.0689369	0.0179967	0.547692	1.02396	1.09944	0.10409	0.0137422	0	0
Bacteria	Actinobacteria	Actinobacteria	Actinomycetales	Thermomonosporaceae	Actinomadura	3	0.230862	0.32153	0	0.0288862	0.00208346	0.0770244	0.394192	0.139229	0	0.185507	0.009547	0.072228	0.0507636	0.185383	0.0363782	2.13282	0.440078	0.0309292	0.0331822	0.456763	0.459734	0.0227066	0
Bacteria	Proteobacteria	Alphaproteobacteria	Rhodospirillales	Rhodospirillaceae	Dongia	0	0.223802	0.174985	0.921844	0.253265	0.750677	0.00786596	0.282967	0.316031	0.0333486	0.0896302	0.290638	0.49127	0.0647034	0.0870326	0.19363	0.174027	0.165153	0.252973	0.0953052	0.0909667	0.181333	0.00366582	0.00234198
Bacteria	Proteobacteria	Betaproteobacteria	Burkholderiales	Comamonadaceae	Variovorax	0	0.221733	0.0644398	0.0194762	0.291274	0.895297	0.0542216	0.0449427	0.429714	0.257961	0.561366	0.102499	0.010034	0.647163	0.273809	0.18155	0.0774752	0.286384	0.110068	0.183369	0.0630948	0.196936	0.0442271	0.0828315
Bacteria	Proteobacteria	Alphaproteobacteria	Rhodospirillales	Acetobacteraceae	Roseomonas	1	0.216553	0.0529668	0.160148	0.083533	0.204595	0.0110123	0.0284474	0.120848	0.484516	0.705553	0.308638	0.124991	0.0604138	0.0384063	0.389314	0.518306	0	0.0888196	0.0110607	0.876077	0.204292	0.0463301	0.245907
Bacteria	Proteobacteria	Betaproteobacteria	Burkholderiales	Oxalobacteraceae	Massilia	3	0.21156	0.14466	0.189745	0	0.87215	0.00897731	0.00462081	0.487314	0.00454133	0.0126136	0	0.00615726	0.0906208	0.0453858	0.0393076	0	2.23842	0.329021	0.0110607	0.0896608	0.0575826	0.00756888	0.0149142
Bacteria	Bacteroidetes	Cytophagia	Cytophagales	inter_Ohtaekwangia	Ohtaekwangia	0	0.210561	0.214151	0.25327	0.0326531	0.355892	0.244013	0.177717	0.273397	0.502551	0.0923942	0.214304	0.0388991	0.229111	0.368973	0.324843	0.00654943	0.206633	0.439106	0.146693	0.0492059	0.293502	0.166139	0.00234198
Bacteria	Proteobacteria	Alphaproteobacteria	Sphingomonadales	Sphingomonadaceae	Novosphingobium	0	0.188252	0.0458707	0.133867	0.0251193	0.414433	0.0195278	0.008364	0.105879	0.302047	0.513181	0.0753007	0.0244635	0.0667584	0.397812	0.218079	0.0582535	0.555099	0.106588	0.626922	0.309019	0.0688089	0.0146633	0.0514931
Bacteria	Proteobacteria	Alphaproteobacteria	Rhizobiales	Bradyrhizobiaceae	Bosea	1	0.164049	0.0300725	0.343228	0	0.154974	0.22247	0.0807816	0.0184896	0.721124	0.269108	0.157204	0.113743	0.0962618	0.201862	0.222829	0.0487458	0.106805	0.126513	0.0187027	0.445908	0.015623	0.0112347	0.203388
Bacteria	Actinobacteria	Actinobacteria	Actinomycetales	Cellulomonadaceae	Cellulomonas	4	0.158283	0.0423896	0.101464	0	0.215081	0.0453104	0	0.978534	0.00314901	0.0133526	0.00125876	0.0102678	0	0.00103542	0.00272331	0.0133869	0.00567183	0	0.00847529	0.00738859	0.0187146	1.02102	0.992997
Bacteria	Actinobacteria	Actinobacteria	Actinomycetales	Micromonosporaceae	Actinoplanes	2	0.153519	0.241952	0.672259	0.469028	0.572635	0.000524398	0.052429	0.105183	0.00419868	0	0.0352454	0.119964	0.616757	0.106936	0.0152705	0.0848103	0	0.0207133	0.0197754	0.0448758	0.0521336	0.121683	0.0210474
Bacteria	Proteobacteria	Alphaproteobacteria	Rhodospirillales	inter_Reyranella	Reyranella	0	0.147077	0.0837481	0.145689	0.267079	0.106763	0.0271646	0.176494	0.166576	0.28073	0.397609	0.124565	0.124428	0.0240185	0.082124	0.203562	0.111657	0.141813	0.183618	0.169866	0.203223	0.140618	0.0337041	0.0406456
Bacteria	Proteobacteria	Gammaproteobacteria	Legionellales	Legionellaceae	Legionella	10	0.133525	0.0657462	0.00654879	0.0161734	0	0	0.0864884	0.00460236	0	0.87499	0	0.0217215	0	0	0.0105781	0	0	0.021182	0.701745	1.10898	0	0.0188036	0
Bacteria	Actinobacteria	Actinobacteria	Acidimicrobiales	Acidimicrobiaceae	Ilumatobacter	0	0.130346	0.0284787	0.0584286	0.397107	0.156071	0.0602192	0.0637017	0.181462	0.113085	0.28642	0.0718542	0.0515497	0.0373911	0.0496617	0.298803	0.0684172	0.175979	0.16071	0.0243244	0.438075	0.111151	0.0230095	0.0117099
Bacteria	Actinobacteria	Actinobacteria	Actinomycetales	Nocardioidaceae	Kribbella	2	0.125343	0.0996816	0.602401	0.0326531	0.0234248	0	0.178725	0.145933	0.0694145	0.0538797	0.0309745	0.218309	0.278183	0.0232777	0.110317	0.0959569	0.0174155	0.232943	0.147744	0.187919	0.1733	0	0.0350993
Bacteria	Proteobacteria	Alphaproteobacteria	Rhizobiales	Phyllobacteriaceae	Mesorhizobium	0	0.115085	0.00980924	0.133922	0.203333	0.0777028	0.00629277	0.0415701	0.0384344	0.277091	0.355662	0.0584057	0.0432946	0.0373911	0.00711371	0.218685	0.133691	0.0287002	0.132517	0.0787659	0.500585	0.0911624	0.0366582	0.0210778
Bacteria	Proteobacteria	Alphaproteobacteria	Rhizobiales	Methylobacteriaceae	Methylobacterium	0	0.100461	0.0681612	0.118403	0.147892	0.620291	0.249257	0.00916405	0.0600724	0.0293863	0.0739072	0.113236	0.023962	0.0921402	0.082631	0.0229626	0.0368912	0.130069	0.0475792	0.0413605	0.0860598	0.0793618	0.0358071	0.0415384
Bacteria	Acidobacteria	Acidobacteria_Gp16	inter_Gp16	inter_Gp16	Gp16	0	0.0975782	0.0838362	0.133382	0.353541	0.128225	0.0629698	0.117939	0.0544768	0.0196639	0.16033	0.0110673	0.103699	0.0816622	0.0194045	0.109803	0.0455474	0.161953	0.174717	0.0821846	0.107723	0.0991633	0.00967183	0.0257617
Bacteria	Verrucomicrobia	Opitutae	Opitutales	Opitutaceae	Opitutus	0	0.0921013	0.048818	0.159832	0.0440688	0.244995	0.105887	0.164465	0.102275	0.10393	0.179283	0.0765595	0.0168183	0.0271127	0.0716355	0.22847	0.0504613	0.112818	0.0916202	0.0195072	0.0507719	0.0910647	0.00366582	0.0321705
Bacteria	Bacteroidetes	Cytophagia	Cytophagales	inter_Chryseolinea	Chryseolinea	1	0.0912927	0.0875683	0.0751533	0.472685	0.117773	0.040167	0.0584704	0.117242	0.0244178	0.117643	0.167371	0.00906483	0.00755173	0.0446188	0.328105	0.0326263	0.0433915	0.0377028	0.0515024	0.0827044	0.0207885	0	0.071893
Bacteria	candidate_division_WPS-1	inter_candidate_division_WPS-1	inter_inter_candidate_division_WPS-1	inter_inter_inter_candidate_division_WPS-1	candidate_division_WPS-1	0	0.0824724	0.0779644	0.111464	0.121935	0.079829	0.044133	0.102329	0.0708926	0.0329452	0.0844474	0.280898	0.078984	0.106384	0.0423635	0.0362423	0.059745	0.124115	0.0517138	0.0412462	0.134382	0.0432337	0.0368216	0.0523251
Bacteria	Proteobacteria	Alphaproteobacteria	Caulobacterales	Caulobacteraceae	Caulobacter	1	0.0734767	0.0080162	0.179703	0.215696	0.184045	0.00792851	0.0315284	0.162698	0.135407	0.15338	0.0308096	0.0258832	0.0616092	0.126072	0.175716	0.00448898	0.0086783	0.0319377	0.0209057	0.0293481	0.0189709	0.00366582	0
Bacteria	Proteobacteria	Deltaproteobacteria	Myxococcales	Haliangiaceae	Haliangium	2	0.0724518	0.0739677	0.342882	0.258727	0.016857	0.0115993	0.0140003	0.134658	0.0857558	0.00787557	0.0603604	0	0.106572	0.0302572	0.0574539	0.0819481	0.0347427	0.0828442	0	0.00197679	0.166445	0.0133377	0.0116795
Bacteria	Actinobacteria	Actinobacteria	Actinomycetales	Thermomonosporaceae	Actinoallomurus	17	0.0675613	0	0	0	0	0	0	0	0.00454133	1.38006	0	0	0	0	0	0.00269339	0	0	0	0.000658931	0	0.0983954	0
Bacteria	Proteobacteria	Alphaproteobacteria	Alphaproteobacteria_incertae_sedis	inter_Geminicoccus	Geminicoccus	4	0.0669233	0	0.0919878	0.198853	0.00420154	0.0162563	0.0131055	0	0.135216	0.0435627	0	0.00701813	0.0385864	0.01022	0.0168274	0.071866	0.0548825	0.0100149	0.644121	0.031876	0.00554816	0.0781684	0
Bacteria	Proteobacteria	Betaproteobacteria	Burkholderiales	Comamonadaceae	Delftia	0	0.0657752	0.0514079	0.161402	0.0839925	0.0262143	0.367331	0.0324232	0.0689791	0.0430103	0.0236267	0.0725216	0.0409458	0.094039	0.0463458	0.0123628	0.0302209	0.128987	0.00147715	0.0642009	0.00758626	0.0375593	0.0211438	0.0312777
Bacteria	Actinobacteria	Actinobacteria	Acidimicrobiales	Iamiaceae	Iamia	3	0.0656087	0.0219742	0.169947	0.265054	0.108436	0	0.0616033	0.0776489	0.0178444	0.154911	0.0449858	0.0169438	0.0422162	0.0100857	0.237018	0.0502765	0.0173566	0.0546919	0	0.0547178	0.0236276	0	0.0140519
Bacteria	Proteobacteria	Alphaproteobacteria	Rhizobiales	Xanthobacteraceae	Ancylobacter	3	0.0638798	0.0103719	0.107162	0.0161734	0.0133472	0.023723	0.0835093	0	0.0796014	0.290512	0.0251753	0.0285741	0	0.00621253	0.225344	0.0658039	0	0.0278744	0.0553036	0.16104	0.152384	0.0183291	0.0149142
Bacteria	Actinobacteria	Actinobacteria	Actinomycetales	Jiangellaceae	Jiangella	3	0.0615806	0.00207439	0.0873451	0	0	0.00740412	0.116974	0.00306824	0.00524835	0.0678629	0.0147754	0.0435624	0.0466737	0.00207084	0.0382988	0.408497	0	0.0388352	0.0294953	0.306617	0.0878145	0.0183291	0.0298285
Bacteria	Actinobacteria	Actinobacteria	Actinomycetales	Kineosporiaceae	Kineosporia	13	0.0576194	0.00386742	0	0	0.0500031	0	0.002788	1.01099	0.0215051	0	0	0.0103761	0	0.0554715	0.00528905	0	0	0.107339	0	0	0	0	0
Bacteria	Gemmatimonadetes	Gemmatimonadetes	Gemmatimonadales	Gemmatimonadaceae	Gemmatimonas	0	0.0561042	0.0551933	0.118208	0.116076	0.0641663	0.136619	0.0531789	0.0941449	0.0398157	0.0268405	0.0305195	0.0244124	0.0878506	0.0465554	0.0290059	0.0531155	0.0435094	0.0341987	0.0472503	0.0486633	0.0507926	0.0271498	0.00702593
Bacteria	Actinobacteria	Actinobacteria	Rubrobacterales	Rubrobacteraceae	Rubrobacter	0	0.054257	0.074941	0.210171	0.0863523	0.065436	0.153591	0.0456063	0.0636803	0.0176708	0.023429	0.0120645	0.0244124	0.0732509	0.0463458	0.0309265	0.0253231	0.0170155	0.0546779	0.0184345	0.0429315	0.045367	0.00967183	0.0523555
Bacteria	Firmicutes	Bacilli	Bacillales	Staphylococcaceae	Staphylococcus	2	0.0521112	0.0343734	0.0892857	0.011722	0.00504185	0.0177254	0.00366562	0.00613648	0	0.0160798	0.0734221	0.00507975	0.670665	0.0302069	0.0121082	0.0267738	0	0.00560727	0.0460634	0.0172152	0.00529185	0.00366582	0.0663163
Bacteria	Verrucomicrobia	Spartobacteria	inter_Spartobacteria	inter_inter_Spartobacteria	Spartobacteria	0	0.0474956	0.0541971	0.0913976	0.0711265	0.0656638	0.0699155	0.0332233	0.0729664	0.0441879	0.0776882	0.0234901	0.00507975	0.0325977	0.0605144	0.0684345	0.0150385	0.0522171	0.020355	0.0983404	0.0316792	0.034085	0.0133377	0.0093679
Bacteria	Actinobacteria	Actinobacteria	Actinomycetales	Thermomonosporaceae	Actinocorallia	14	0.0454025	0	0	0	0.174784	0	0	0.00514086	0	0.0401994	0	0.00969189	0	0	0	0	0.746333	0.00186909	0	0.0130888	0.00774833	0	0
Bacteria	Acidobacteria	Acidobacteria_Gp7	inter_Gp7	inter_Gp7	Gp7	0	0.0449147	0.0425188	0.164469	0.111428	0.0258826	0.0627406	0.0260903	0.0921512	0.0202646	0.0210155	0.0280987	0.0323997	0.0852601	0.043424	0.00821847	0.00565163	0.0260644	0.0310534	0.0364578	0.038936	0.045367	0.0172407	0.0233894
Bacteria	Actinobacteria	Actinobacteria	Actinomycetales	Microbacteriaceae	Agromyces	3	0.0432867	0.0214115	0.356324	0.0125597	0.0106004	0.0302069	0.0779089	0.0374387	0	0.0241196	0.00503506	0.0851528	0	0.0192703	0.00720964	0	0.0605248	0.0293991	0.0629456	0.034884	0.0674048	0.00756888	0.00234198
Bacteria	Proteobacteria	Alphaproteobacteria	Caulobacterales	Caulobacteraceae	Brevundimonas	3	0.0408134	0.00386742	0.0654879	0.161734	0.114715	0.0156279	0	0.0082091	0.230429	0.0340277	0.00251753	0.00775352	0.0226552	0.0252143	0.0599152	0.00808016	0.0226873	0.0319279	0	0.0421237	0.0385808	0	0.00234198
Bacteria	Actinobacteria	Actinobacteria	Gaiellales	Gaiellaceae	Gaiella	1	0.038319	0.0118836	0.145213	0.0380952	0.0191948	0.0616257	0.0353147	0.0318408	0.0228519	0.011417	0	0.00775352	0.0552529	0.0515229	0.0185636	0.0286494	0.040444	0.0609449	0.0478155	0.0375197	0.0340813	0.0587509	0.0242821
Bacteria	Firmicutes	Bacilli	Bacillales	Bacillaceae_1	Domibacillus	2	0.0373978	0.0309394	0.134677	0.135289	0.138055	0.0269319	0.0767469	0.0230919	0.0236435	0.00393778	0	0.00290757	0.0511312	0.00607829	0.00993295	0.00565163	0.0086783	0.0360203	0.0490313	0.00749556	0.0314353	0	0.0210778
Bacteria	Verrucomicrobia	Verrucomicrobiae	Verrucomicrobiales	Verrucomicrobiaceae	Luteolibacter	6	0.0365209	0.00622316	0.0982318	0	0.0646912	0	0	0.00460236	0.121762	0.054272	0.00377629	0.0184146	0.0118413	0.2118	0.0226863	0.00359118	0	0.0480859	0.055371	0.0729445	0.00516556	0	0
Bacteria	Firmicutes	Bacilli	Bacillales	Paenibacillaceae_1	Paenibacillus	3	0.0358675	0.027922	0.15651	0.00627983	0.102971	0	0.0618517	0.0168753	0.00209934	0.00890134	0	0.0408886	0.056952	0.00207084	0.0217865	0.00718236	0.0200514	0.0118074	0.151163	0.00881342	0.0546841	0.0302755	0
Bacteria	Proteobacteria	Betaproteobacteria	Burkholderiales	Comamonadaceae	Pseudorhodoferax	4	0.0355597	0.0167532	0.0556222	0.0161734	0.0959657	0.000524398	0	0.0416617	0.0220431	0.00609143	0.0481025	0.00969189	0	0.0302572	0.00176302	0	0.0086783	0.00393906	0	0.00197679	0.00793777	0.396396	0.0187358
Bacteria	Proteobacteria	Gammaproteobacteria	Enterobacteriales	Enterobacteriaceae	Erwinia	16	0.0338425	0	0	0.0161734	0	0.0010488	0	0.102512	0	0.00086146	0	0	0	0.0100857	0	0	0	0	0	0	0.613854	0	0
Bacteria	Bacteroidetes	Sphingobacteriia	Sphingobacteriales	Chitinophagaceae	Taibaiella	13	0.0306228	0	0	0	0.0133472	0	0.00733124	0	0.0146954	0.612541	0.00125876	0.00290757	0	0	0.00272331	0	0	0.00846112	0	0.0104359	0	0	0
Bacteria	Actinobacteria	Actinobacteria	Actinomycetales	Geodermatophilaceae	Blastococcus	1	0.0285626	0.0486127	0.0686896	0.0396174	0.0179516	0.0548121	0.0269248	0.04212	0.00908265	0.00393778	0.009547	0.0274455	0.0434116	0.0201715	0.0198659	0.0407704	0.0230874	0.0236676	0.0243244	0.0332033	0.0104574	0	0.040676
Bacteria	Proteobacteria	Gammaproteobacteria	Pseudomonadales	Pseudomonadaceae	Rhizobacter	7	0.0281028	0.00773485	0.00323185	0.119493	0.0520846	0.111062	0	0.137104	0.00788115	0.00479924	0	0.000969189	0	0.121029	0.0255986	0	0.00870777	0	0.00847529	0	0.00774833	0	0.00234198
Bacteria	Proteobacteria	Alphaproteobacteria	Rhizobiales	Hyphomicrobiaceae	Rhodoplanes	3	0.0276602	0.0186695	0.05247	0.0323468	0.0123584	0	0.01394	0.0725093	0.0270506	0.0125524	0.0470086	0.0413962	0	0.00504286	0.0154766	0.0184856	0.0347132	0.0672983	0	0.108232	0.0107137	0.0112347	0.00702593
Bacteria	Bacteroidetes	Sphingobacteriia	Sphingobacteriales	Chitinophagaceae	Flavitalea	1	0.0273397	0.015751	0.0195613	0.035166	0.0640748	0.00740412	0.0110744	0.0102817	0.0141792	0.05252	0.00755258	0.00290757	0.0151035	0.0122908	0.0309533	0.0218119	0.0200514	0.052082	0.0376736	0.155396	0.0132965	0	0.00234198
Bacteria	Firmicutes	Bacilli	Bacillales	Paenibacillaceae_2	Oxalophagus	5	0.0269969	0	0.00323185	0.0544218	0.0132699	0.181471	0.00733124	0.00153412	0.00893082	0.00267996	0	0.000969189	0.0528621	0.00504286	0	0.0200803	0.191541	0.0029543	0.0147476	0.000658931	0.0322043	0	0
Bacteria	Bacteroidetes	Sphingobacteriia	Sphingobacteriales	Chitinophagaceae	Terrimonas	3	0.0264387	0.0216168	0.0293118	0.0648467	0.00968894	0.0151035	0.0650275	0.0154226	0.00314901	0.0148285	0.0985577	0.00712645	0	0	0.0372146	0.00808016	0.0260349	0.0137531	0.0276855	0.0717678	0.0243928	0	0.028043
Bacteria	Proteobacteria	Deltaproteobacteria	Myxococcales	Labilitrichaceae	Labilithrix	4	0.0258512	0	0.0161593	0.0161734	0.0258114	0	0.0322681	0	0.0396294	0.0467088	0.0259394	0.00712645	0	0.01022	0.0153796	0.0130989	0.05743	0.0462263	0.137623	0.0187881	0.0182057	0.00366582	0.0382733
Bacteria	Proteobacteria	Alphaproteobacteria	Sphingomonadales	Sphingomonadaceae	Sphingobium	9	0.0230038	0.00386742	0	0	0.0432686	0	0	0.01335	0	0.167123	0.0176227	0	0.130255	0.0605144	0.0118147	0	0.0260349	0.00521533	0	0.00186982	0.0110963	0	0.0140519
Bacteria	Bacteroidetes	Sphingobacteriia	Sphingobacteriales	Sphingobacteriaceae	Pedobacter	9	0.0207669	0.00386742	0.0196464	0.0323468	0.0143991	0	0	0.0322165	0.151153	0.12362	0.00629382	0	0.00445752	0	0.0540735	0.00359118	0.0086783	0	0	0.00252875	0	0	0
Bacteria	Proteobacteria	Alphaproteobacteria	Sphingomonadales	Sphingomonadaceae	Sphingopyxis	12	0.0207129	0.00207439	0.0554218	0.161734	0.00870012	0	0.005576	0.00153412	0.145904	0.0271347	0	0.0415045	0	0	0	0	0	0.00609965	0	0	0	0	0
Bacteria	Verrucomicrobia	Subdivision3	inter_Subdivision3	inter_inter_Subdivision3	Subdivision3	0	0.0196537	0.0171867	0.0659326	0.00544218	0.00643352	0.0306653	0.0232247	0.0652946	0.0084819	0.00311069	0.00125876	0.0234432	0.0271127	0.0151035	0.01488	0.0217319	0.0170155	0.0208138	0.0158203	0.00790717	0.027165	0.00733165	0.00702593
Bacteria	Proteobacteria	Gammaproteobacteria	Xanthomonadales	Xanthomonadaceae	Luteimonas	13	0.0190958	0	0	0	0	0	0	0	0.00629802	0.117943	0	0	0	0	0.0610604	0	0.0260349	0.00373818	0.00368691	0.164587	0	0.0227066	0.0140519
Bacteria	Proteobacteria	Alphaproteobacteria	Rhodospirillales	Rhodospirillaceae	Inquilinus	9	0.0186029	0.00622316	0.022623	0	0	0	0.0131055	0.0107388	0	0.177137	0.0361936	0.00518807	0	0.00517711	0	0.000897795	0	0.049563	0.0110607	0.0636065	0.00774833	0	0
Bacteria	Actinobacteria	Actinobacteria	Actinomycetales	Microbacteriaceae	Microbacterium	8	0.0178138	0.0167532	0.091683	0.0808669	0.0523389	0	0	0.0291483	0	0.00086146	0.0443262	0.0213222	0	0	0.00393825	0	0	0.000492383	0.00847529	0.0118779	0.0238133	0.00600601	0
Bacteria	Proteobacteria	Alphaproteobacteria	Rhizobiales	Methylobacteriaceae	Microvirga	2	0.0177077	0.0272773	0.0361707	0.0161734	0.0343915	0.0148082	0.0352112	0.0339122	0.00499025	0.0118133	0.0047735	0.00701813	0.0193931	0.00711371	0.00373214	0.0119362	0.0260349	0.0279749	0.0331822	0.00738859	0.0262735	0	0
Bacteria	Proteobacteria	Alphaproteobacteria	Sphingomonadales	Sphingomonadaceae	Rhizorhapis	7	0.0172066	0	0.0196162	0.0251193	0.027671	0.0427264	0	0.0262416	0.0721319	0	0.0591017	0.00615726	0	0.0232777	0.0162308	0.0190385	0	0.0117069	0.0221214	0.00373965	0	0.00366582	0
Bacteria	Acidobacteria	Acidobacteria_Gp4	inter_Aridibacter	inter_Aridibacter	Aridibacter	2	0.0170489	0	0.0396825	0.00627983	0.0337139	0.0010488	0.0168487	0.0272384	0.0101323	0.00267996	0.00603226	0.019441	0.0465058	0.00517711	0.0144678	0.0220768	0.0405029	0.0570296	0.00368691	0.00934911	0.01084	0	0.00234198
Bacteria	Proteobacteria	Betaproteobacteria	Burkholderiales	Burkholderiaceae	Cupriavidus	13	0.0147099	0.0136767	0	0	0.213192	0	0	0.00920471	0	0.00436851	0	0	0.00445752	0	0.00352603	0.0359118	0	0.0282426	0	0.0110375	0	0	0
Bacteria	Planctomycetes	Planctomycetia	Planctomycetales	Planctomycetaceae	Gemmata	2	0.0142959	0.0115262	0.0164694	0.0161734	0.0110379	0.0156279	0.0109969	0.00153412	0.0129387	0.022398	0.0172929	0.0215048	0.0164668	0.00504286	0.0564377	0.00808016	0.0174155	0.00482339	0.0221214	0.0149415	0	0	0.0116795
Bacteria	Proteobacteria	Alphaproteobacteria	Rhizobiales	Rhizobiales_incertae_sedis	Vasilyevaea	8	0.0139402	0	0.00654879	0	0.0108548	0	0.002788	0	0.0304404	0.172292	0.00251753	0.00193838	0.00755173	0.0151286	0.0189056	0.000897795	0	0.000492383	0	0.0337458	0.00258278	0	0
Bacteria	Proteobacteria	Gammaproteobacteria	Xanthomonadales	Xanthomonadaceae	Pseudoxanthomonas	10	0.01352	0	0.00323185	0	0	0	0	0.0153412	0	0	0	0.020319	0.00445752	0.00828337	0.121589	0	0	0.00373818	0.00737382	0.000658931	0.0800661	0.0183291	0.0140519
Bacteria	Acidobacteria	Acidobacteria_Gp3	inter_Gp3	inter_Gp3	Gp3	5	0.0131802	0	0	0.0125597	0.00292377	0.00897731	0	0.00306824	0.0084819	0.0157511	0.00738771	0.0257237	0.0281402	0.0213411	0.0151347	0.0344219	0.0313951	0.0269134	0.0121622	0.0277085	0.00787462	0	0
Bacteria	Armatimonadetes	Chthonomonadetes	Chthonomonadales	Chthonomonadaceae	Chthonomonas/Armatimonadetes_gp3	1	0.0131515	0.0251268	0.026305	0.0180018	0.00475291	0.0317801	0.0101192	0.00514086	0.0130232	0.0083063	0.0047735	0.0175026	0.0302069	0.013192	0.00352603	0.0122011	0.00567183	0.0252452	0	0.000658931	0.00819408	0.00600601	0.0195982
Bacteria	Actinobacteria	Actinobacteria	Actinomycetales	Micrococcaceae	Arthrobacter	6	0.0126137	0.00558441	0.104781	0	0.0132699	0.000524398	0	0	0.00953157	0.00043073	0	0	0.0118413	0	0.00741575	0.0209781	0.0174155	0.00944589	0.00737382	0.000658931	0.0185252	0.00756888	0.0421556
Bacteria	Proteobacteria	Betaproteobacteria	Burkholderiales	Comamonadaceae	Ramlibacter	2	0.0125154	0.0381647	0.00992063	0.0125597	0.0255875	0	0.002788	0.0235503	0.00953157	0.0118477	0.00251753	0.00193838	0.0118413	0.0252143	0.0190632	0.0226065	0.00567183	0.00147715	0.0206375	0.00738859	0.0133596	0.00967183	0
Bacteria	Actinobacteria	Actinobacteria	Actinomycetales	Nocardioidaceae	Aeromicrobium	2	0.0118258	0.00773485	0.0359758	0.023444	0.0392644	0	0.00183281	0.0323793	0.00394058	0.00387657	0.00125876	0.00484595	0.019561	0.00207084	0.0163399	0.00269339	0.0086783	0.0203689	0.00395507	0.0070343	0.0189078	0.00600601	0
Bacteria	Armatimonadetes	inter_Armatimonadetes_gp5	inter_Armatimonadetes_gp5	inter_Armatimonadetes_gp5	Armatimonadetes_gp5	5	0.0112074	0.00386742	0.0396825	0.0970403	0.00884864	0.000524398	0.00183281	0.0118158	0.00394058	0.00311069	0	0.000969189	0	0	0.00272331	0.000897795	0	0.0150294	0.0118652	0.0105429	0.0221926	0	0.0116795
Bacteria	Bacteroidetes	Cytophagia	Cytophagales	Cytophagaceae	Dyadobacter	9	0.0107636	0.00558441	0	0	0.00771129	0	0	0.0184094	0.0482848	0.0212969	0	0.0110032	0	0.00504286	0.0124987	0.0359118	0	0.00186909	0	0.00131786	0.0233713	0	0.0444975
Bacteria	Actinobacteria	Actinobacteria	Actinomycetales	Micromonosporaceae	Asanoa	8	0.0107081	0.0080162	0.0258548	0	0	0	0.008364	0.00667498	0	0.00086146	0	0.0101595	0.00445752	0.00414169	0.00352603	0.00565163	0.0086783	0.127172	0	0.010008	0	0.012012	0
Bacteria	Bacteroidetes	Flavobacteriia	Flavobacteriales	Flavobacteriaceae	Flavobacterium	8	0.00963312	0.00594181	0.0258548	0	0.00208346	0	0.0253334	0.0276141	0.00788115	0.00215365	0	0.0259403	0	0.0201715	0.0078765	0	0.0174155	0.00706065	0	0	0.01084	0	0.0257617
Bacteria	Proteobacteria	Alphaproteobacteria	Rhodospirillales	Rhodospirillaceae	Skermanella	2	0.00895389	0.00980924	0.0130976	0.011722	0.028841	0.0302069	0.011152	0.00460236	0.005591	0.00267996	0.00738771	0.00518807	0.00755173	0.00103542	0.00272331	0.00759124	0.00567183	0.00236147	0	0.0239449	0.0134859	0	0.00234198
Bacteria	Proteobacteria	Gammaproteobacteria	Xanthomonadales	Xanthomonadaceae	Xanthomonas	19	0.00873986	0	0	0	0	0	0	0.0536942	0.0209934	0.117589	0	0	0	0	0	0	0	0	0	0	0	0	0
Bacteria	Bacteroidetes	Sphingobacteriia	Sphingobacteriales	Chitinophagaceae	Ferruginibacter	18	0.00818763	0	0	0	0	0	0	0	0.0398875	0.0650402	0.0147754	0	0	0	0	0	0	0	0	0.0604248	0	0	0
Bacteria	Proteobacteria	Gammaproteobacteria	Xanthomonadales	Xanthomonadaceae	Lysobacter	13	0.007844	0	0	0	0	0.0151035	0.00366562	0.00306824	0.0204772	0.00910654	0	0	0	0.0100857	0	0	0.0924548	0	0	0.0110375	0	0.00756888	0
Bacteria	Bacteroidetes	Cytophagia	Cytophagales	Cytophagaceae	Larkinella	20	0.00744671	0	0	0	0	0	0	0	0	0.15937	0	0	0.00445752	0	0	0	0	0	0	0	0	0	0
Bacteria	Proteobacteria	Gammaproteobacteria	Xanthomonadales	Sinobacteraceae	Povalibacter	7	0.00650093	0.00207439	0.00992063	0.0323468	0.00435006	0.00157319	0	0	0.00314901	0.00516876	0.0259394	0.000969189	0	0.00607829	0.0133231	0.0125691	0	0.00659203	0	0.0142825	0	0	0.00468395
Bacteria	Bacteroidetes	Cytophagia	Cytophagales	Cytophagaceae	Adhaeribacter	7	0.00500818	0.00558441	0.0230731	0.0161734	0.00266944	0	0.00563634	0.00514086	0	0	0	0	0.0118413	0.00504286	0.00469244	0.000897795	0	0.00147715	0.00368691	0.00186982	0.0163882	0.00600601	0
Bacteria	Bacteroidetes	Sphingobacteriia	Sphingobacteriales	Chitinophagaceae	Flavisolibacter	10	0.00500532	0	0.00323185	0	0	0	0.00183281	0.010819	0.00394058	0	0.00864647	0	0.0312344	0	0	0	0.0230284	0.000492383	0.00368691	0.00551876	0	0.00600601	0.0116795
Bacteria	Nitrospirae	Nitrospira	Nitrospirales	Nitrospiraceae	Nitrospira	10	0.00441244	0	0.00992063	0.0171642	0.000840308	0.00740412	0.00563634	0.01335	0.00394058	0	0	0	0	0	0	0.000897795	0.0143796	0.000492383	0.00791014	0	0	0.0151378	0
Bacteria	Acidobacteria	Acidobacteria_Gp10	inter_Gp10	inter_Gp10	Gp10	11	0.00426622	0.00594181	0	0.00544218	0.0124296	0.00740412	0	0.0257043	0.00394058	0.00393778	0	0	0	0	0	0.00565163	0	0.0191931	0	0.00186982	0	0	0.00234198
Bacteria	Actinobacteria	Actinobacteria	Acidimicrobiales	Acidimicrobineae_incertae_sedis	Aciditerrimonas	10	0.00392872	0.0076588	0.0230731	0.0216156	0.00266944	0	0	0	0	0.00535992	0.00738771	0	0.00445752	0.00103542	0	0.00565163	0	0.000984766	0.00395507	0	0.00258278	0	0
Bacteria	Chloroflexi	Caldilineae	Caldilineales	Caldilineaceae	Litorilinea	12	0.00370224	0.0116023	0.00323185	0	0	0	0	0.032457	0	0.00393778	0	0.00507975	0	0.0100857	0	0	0.00870777	0.00334624	0	0.000658931	0	0	0.00234198
Bacteria	Acidobacteria	Acidobacteria_Gp4	inter_Blastocatella	inter_Blastocatella	Blastocatella	12	0.00368891	0.0115262	0.00654879	0	0.00208346	0	0.00563634	0.0159599	0.00499025	0	0	0	0	0.0100857	0.00448633	0	0	0	0	0	0.00258278	0	0.0172562
Bacteria	Actinobacteria	Actinobacteria	Actinomycetales	Geodermatophilaceae	Geodermatophilus	9	0.00362809	0.0116023	0.00992063	0	0.00968894	0	0.005576	0	0	0.00311069	0	0.00507975	0.0118413	0.00504286	0.00176302	0	0	0.00196953	0.00368691	0	0.00819408	0	0.00234198
Bacteria	Proteobacteria	Alphaproteobacteria	Rhizobiales	Xanthobacteraceae	Labrys	13	0.00326791	0.0343734	0.00646371	0.00544218	0.000840308	0	0.011152	0	0	0	0.00125876	0	0	0.00103542	0	0	0	0.00609965	0	0	0.0052287	0	0
Bacteria	Proteobacteria	Deltaproteobacteria	Myxococcales	Myxococcaceae	Aggregicoccus	12	0.00243783	0.00386742	0.0130976	0	0	0.000524398	0.008364	0	0	0.009968	0.00503506	0	0	0.00504286	0.00196912	0	0	0.000492383	0	0.00527145	0	0	0
Bacteria	Acidobacteria	Acidobacteria_Gp2	inter_Gp2	inter_Gp2	Gp2	14	0.0021731	0.00207439	0	0	0.000840308	0.0151035	0.002788	0	0	0	0	0.00518807	0.00755173	0	0	0.00669344	0	0	0	0	0	0.00756888	0
Bacteria	Planctomycetes	Planctomycetia	Planctomycetales	Planctomycetaceae	Blastopirellula	14	0.00214275	0	0.00323185	0	0.00208346	0	0	0	0	0	0	0.00507975	0	0.0111212	0	0.00179559	0.00567183	0.00706065	0	0	0.0110963	0	0
Bacteria	Chloroflexi	Chloroflexia	Kallotenuales	Kallotenuaceae	Kallotenue	17	0.00205743	0	0.00654879	0	0	0.0151035	0.0112727	0	0	0	0	0	0	0	0	0	0	0	0	0.000658931	0	0	0.0116795
Bacteria	Firmicutes	Bacilli	Bacillales	Planococcaceae	Sporosarcina	15	0.00195385	0	0.00654879	0.00544218	0	0.00792851	0	0	0	0	0	0.000969189	0.00755173	0	0	0	0	0.000492383	0	0	0	0	0.0140519
Bacteria	Actinobacteria	Actinobacteria	Actinomycetales	Pseudonocardiaceae	Actinomycetospora	13	0.00195142	0	0	0.0161734	0.00504185	0	0	0.00514086	0	0.00393778	0	0.00518807	0	0	0.00196912	0	0	0.000492383	0	0	0.00264592	0	0.00234198
Bacteria	Acidobacteria	Acidobacteria_Gp17	inter_Gp17	inter_Gp17	Gp17	17	0.00180967	0	0.0130976	0.0161734	0	0	0	0	0	0	0	0	0	0	0	0.00565163	0	0.00236147	0	0.00252875	0	0	0
Bacteria	Actinobacteria	Actinobacteria	Actinomycetales	Propionibacteriaceae	Microlunatus	17	0.00142047	0	0.00654879	0	0	0	0	0.010819	0	0.00043073	0.0047735	0	0	0	0	0	0.0086783	0	0	0	0	0	0
Bacteria	Proteobacteria	Alphaproteobacteria	Rhodospirillales	Acetobacteraceae	Craurococcus	20	0.00102579	0	0	0	0	0	0	0	0	0	0	0	0	0	0	0	0	0.000492383	0	0.0220751	0	0	0
Bacteria	Acidobacteria	Acidobacteria_Gp5	inter_Gp5	inter_Gp5	Gp5	16	0.000957225	0.00207439	0	0	0	0	0	0.00153412	0	0	0.0047735	0	0	0	0	0.00565163	0	0.00147715	0	0	0.00554816	0	0
Bacteria	Armatimonadetes	Armatimonadia	Armatimonadales	Armatimonadaceae	Armatimonas/Armatimonadetes_gp1	19	0.000874403	0	0.00654879	0	0	0	0	0.010819	0	0	0	0	0	0	0	0	0	0.00186909	0	0	0	0	0
Bacteria	Latescibacteria	inter_Latescibacteria	inter_inter_Latescibacteria	inter_inter_inter_Latescibacteria	Latescibacteria	19	0.000851473	0	0	0	0	0.00740412	0	0	0.00394058	0	0.00738771	0	0	0	0	0	0	0	0	0	0	0	0
Bacteria	Planctomycetes	Planctomycetia	Planctomycetales	Planctomycetaceae	Pirellula	18	0.000846947	0	0	0	0	0	0	0	0	0.00043073	0	0	0	0.00504286	0	0	0	0	0.00847529	0	0	0	0.00468395
Bacteria	Proteobacteria	Gammaproteobacteria	Xanthomonadales	Xanthomonadaceae	Stenotrophomonas	19	0.00084355	0	0	0	0	0	0	0	0	0	0	0.00507975	0	0	0	0	0	0.0108324	0	0	0.00264592	0	0
Bacteria	Planctomycetes	Planctomycetia	Planctomycetales	Planctomycetaceae	Zavarzinella	20	0.000698518	0	0.00969556	0	0	0	0	0	0	0	0	0	0	0	0	0	0.00567183	0	0	0	0	0	0
Bacteria	Proteobacteria	Betaproteobacteria	Burkholderiales	Alcaligenaceae	Azohydromonas	18	0.000648695	0.00386742	0	0	0.00266944	0	0	0	0	0	0	0	0	0	0	0.000897795	0	0	0	0.00683663	0	0	0
Bacteria	Proteobacteria	Alphaproteobacteria	Rhizobiales	Phyllobacteriaceae	Chelativorans	17	0.000588801	0	0	0	0.00266944	0	0	0	0	0.00479924	0	0.000969189	0	0	0	0	0	0	0	0.00186982	0.00264592	0	0
Bacteria	Proteobacteria	Deltaproteobacteria	Myxococcales	Sandaracinaceae	Sandaracinus	20	0.000570405	0	0	0	0	0	0.00746915	0	0	0	0	0.00507975	0	0	0	0	0	0	0	0	0	0	0
Bacteria	Proteobacteria	Alphaproteobacteria	Rhodospirillales	Rhodospirillaceae	Constrictibacter	17	0.000568298	0	0.00323185	0	0	0.000524398	0	0	0	0	0	0	0	0	0	0	0	0.00423056	0	0.00186982	0.00264592	0	0
Bacteria	Proteobacteria	Gammaproteobacteria	Legionellales	Coxiellaceae	Aquicella	19	0.000559499	0	0	0	0	0	0	0	0	0	0	0	0	0	0	0	0.0086783	0.000984766	0	0	0.00264592	0	0
Bacteria	BRC1	inter_BRC1	inter_inter_BRC1	inter_inter_inter_BRC1	BRC1	18	0.000442295	0	0.00646371	0	0.00208346	0.000524398	0	0	0	0	0	0	0	0	0	0	0	0	0	0.000658931	0	0	0
Bacteria	Chloroflexi	Thermomicrobia	Sphaerobacterales	Sphaerobacteraceae	Nitrolancea	20	0.000441177	0	0	0	0	0	0	0	0	0.00267996	0	0	0	0	0	0	0	0	0	0	0	0	0.00702593
Bacteria	Proteobacteria	Alphaproteobacteria	Rhodobacterales	Rhodobacteraceae	Rubellimicrobium	20	0.000439464	0	0	0	0	0	0	0	0.00209934	0	0	0	0	0	0	0	0	0	0	0	0	0.00756888	0
Bacteria	Proteobacteria	Betaproteobacteria	Nitrosomonadales	Nitrosomonadaceae	Nitrosospira	19	0.000406578	0	0	0	0	0	0	0	0	0	0	0.000969189	0	0	0	0	0	0.00196953	0	0	0	0.00600601	0
Bacteria	Acidobacteria	Acidobacteria_Gp15	inter_Gp15	inter_Gp15	Gp15	21	0.000385241	0	0	0	0	0	0	0	0	0	0	0	0	0	0	0	0	0	0.00847529	0	0	0	0
Bacteria	Proteobacteria	Deltaproteobacteria	Myxococcales	Polyangiaceae	Minicystis	19	0.000380501	0	0	0	0	0	0.005576	0	0	0	0	0	0	0	0	0	0	0.00147715	0	0.00131786	0	0	0
Bacteria	Chloroflexi	Caldilineae	Caldilineales	Caldilineaceae	Caldilinea	21	0.000358023	0	0	0	0	0	0	0	0	0	0	0	0	0	0.0078765	0	0	0	0	0	0	0	0
Bacteria	Acidobacteria	Acidobacteria_Gp25	inter_Gp25	inter_Gp25	Gp25	21	0.00025781	0	0	0	0	0	0	0	0	0	0	0	0	0	0	0	0.00567183	0	0	0	0	0	0
Bacteria	Proteobacteria	Gammaproteobacteria	Pseudomonadales	Moraxellaceae	Acinetobacter	20	0.000239215	0	0	0	0	0	0	0	0	0.00267996	0	0	0	0	0	0	0	0	0	0	0.00258278	0	0
Bacteria	Proteobacteria	Gammaproteobacteria	Enterobacteriales	Enterobacteriaceae	Buttiauxella	19	0.000225723	0	0	0	0	0.000524398	0	0	0	0	0	0	0	0	0	0.00179559	0	0	0	0	0.00264592	0	0
Bacteria	Proteobacteria	Gammaproteobacteria	Pseudomonadales	Pseudomonadaceae	Cellvibrio	21	2.38363e-05	0	0	0	0	0.000524398	0	0	0	0	0	0	0	0	0	0	0	0	0	0	0	0	0

## Sheet: Rhizo
Kingdom	Phylum	Class	Order	Family	Genus	Core_Rhizo	Average	Rhizo_Abbadi Abou_Gabra-842	Rhizo_Abou Kanani	Rhizo_Abou Satl Mohazam	Rhizo_Arbequina	Rhizo_Barnea	Rhizo_Barri	Rhizo_Chemlal de Kabylie	Rhizo_Dokkar	Rhizo_Forastera de Tortosa	Rhizo_Frantoio	Rhizo_Grappolo	Rhizo_Jabali	Rhizo_Kalamon	Rhizo_Klon_14_1812	Rhizo_Koroneiki	Rhizo_Leccino	Rhizo_Llumeta	Rhizo_Maarri	Rhizo_Majhol_1013	Rhizo_Majhol_152	Rhizo_Manzanilla de Sevilla	Rhizo_Manzanillera de Huercal Overa	Rhizo_Mari	Rhizo_Mastoiditis	Rhizo_Mavreya	Rhizo_Megaritiki	Rhizo_Menya	Rhizo_Morrut	Rhizo_Myrtolia	Rhizo_Picual	Rhizo_Picudo	Rhizo_Piñonera	Rhizo_Shengeh	Rhizo_Temprano	Rhizo_Uslu	Rhizo_Verdial de Velez Malaga-1	Rhizo_Abbadi Abou_Gabra-842: std. dev. (%)	Rhizo_Abou Kanani: std. dev. (%)	Rhizo_Abou Satl Mohazam: std. dev. (%)	Rhizo_Arbequina: std. dev. (%)	Rhizo_Barnea: std. dev. (%)	Rhizo_Barri: std. dev. (%)
Bacteria	Acidobacteria	Acidobacteria_Gp6	inter_Gp6	inter_Gp6	Gp6	0	11.0835	12.983	12.9163	13.9685	11.8322	10.9861	9.87016	11.0749	12.6268	10.7475	8.37091	10.0041	6.94489	10.2866	8.91876	11.547	8.55384	11.9423	12.2498	13.7316	13.1833	9.14362	11.2523	13.0326	10.4215	9.50145	13.0322	11.3622	12.1849	7.48904	11.1467	10.9715	10.2692	11.4598	10.6504	12.1654	12.1859	0.291736	1.16254	1.43546	1.3132	1.10132	1.13034
Bacteria	Acidobacteria	Acidobacteria_Gp4	inter_Gp4	inter_Gp4	Gp4	0	9.30771	9.69728	11.7783	9.86528	11.6755	12.6365	11.4307	9.71082	7.4066	8.42245	9.27923	7.96888	7.23666	6.13088	11.2233	7.46461	7.977	10.3238	7.25301	9.68179	10.2602	9.88888	9.4742	7.58953	8.953	7.86712	9.38818	9.99725	9.30409	11.4869	8.97952	9.24157	9.18311	6.73767	7.24861	11.4748	10.8405	1.19528	2.12019	1.45657	0.903883	0.148373	1.25997
Bacteria	Proteobacteria	Alphaproteobacteria	Rhizobiales	Rhizobiaceae	Rhizobium	0	7.70984	3.26369	3.15125	4.43079	7.14108	15.7082	11.963	8.09779	17.8208	18.5427	21.348	21.1801	17.0889	12.9454	7.56396	13.6405	4.41658	4.59031	2.67108	1.9833	6.07776	5.72213	7.2701	5.12679	2.21814	3.67755	3.86016	2.53405	5.69648	8.1893	3.23542	2.44	1.24467	12.5877	2.4826	3.78596	3.85795	0.331325	0.841171	1.29536	1.73135	1.26662	1.05253
Bacteria	Proteobacteria	Alphaproteobacteria	Sphingomonadales	Sphingomonadaceae	Sphingomonas	0	5.92362	8.59706	9.02919	5.56154	4.94374	5.2137	5.72993	4.30883	3.36702	4.43142	3.989	3.68444	4.19891	3.41028	5.36141	4.33477	8.31381	8.11783	8.16767	5.92452	4.93294	7.96298	6.57629	5.52677	6.12003	5.8364	6.21709	9.49613	6.07479	7.42256	5.50691	5.16353	8.93433	5.25221	4.58517	5.83564	5.12142	2.37591	1.42385	0.42697	0.268468	0.60949	1.05235
Bacteria	Gemmatimonadetes	Gemmatimonadetes	Gemmatimonadales	Gemmatimonadaceae	Gemmatimonas	0	5.23772	4.0573	5.07053	5.20227	4.55785	4.76613	5.05514	5.29725	4.94807	5.09926	4.36459	3.66421	4.02748	5.0181	3.38283	4.51137	7.31032	6.20153	7.772	7.37523	3.93772	5.78433	4.44316	5.87088	7.00334	4.13567	6.50133	6.12571	6.84592	5.18337	4.93455	4.16513	6.61416	5.03953	4.80485	4.93843	4.54837	0.235912	0.050155	0.806371	1.62512	0.801874	0.365707
Bacteria	Acidobacteria	Acidobacteria_Gp7	inter_Gp7	inter_Gp7	Gp7	0	4.0827	3.30808	2.31971	3.87962	5.81343	4.76609	5.41679	4.87822	2.62736	3.38936	4.40775	2.95416	5.91567	4.06658	5.00207	3.70192	3.20995	5.07491	4.29119	3.76905	3.07507	3.48266	3.65597	6.03076	5.6031	2.09179	4.53996	1.98398	3.99035	2.94525	3.01538	4.2591	4.25016	4.11529	4.29637	4.41528	6.43488	1.13291	0.93181	2.15396	1.4989	0.928375	1.10089
Bacteria	candidate_division_WPS-1	inter_candidate_division_WPS-1	inter_inter_candidate_division_WPS-1	inter_inter_inter_candidate_division_WPS-1	candidate_division_WPS-1	0	3.92165	4.77967	7.1961	4.82367	4.15841	4.26921	4.65383	4.91038	3.46973	2.93617	2.10054	3.32972	3.66717	2.48421	4.79401	3.51916	2.52564	3.46188	5.87844	4.63288	2.89707	2.93957	2.81585	3.46028	4.20454	2.7747	4.19654	6.01229	3.56112	3.07899	4.32447	3.75596	4.21929	3.83285	3.04686	4.33276	4.13527	1.04506	0.38241	0.399703	0.405272	0.451685	1.10147
Bacteria	Actinobacteria	Actinobacteria	Rubrobacterales	Rubrobacteraceae	Rubrobacter	0	2.48111	2.22339	1.46393	1.50674	2.81837	1.41025	1.85439	3.70501	1.85101	2.8747	2.24802	2.43485	1.82539	3.70132	2.91299	3.50106	2.70942	1.74592	1.50453	2.81323	2.10153	2.46276	2.221	1.12957	3.72799	3.90299	2.38024	2.36594	1.9261	4.01055	4.39608	3.29161	1.91931	1.79598	2.04741	2.33896	2.19743	0.280091	0.396727	0.394241	0.142183	0.466776	0.823406
Bacteria	Verrucomicrobia	Subdivision3	inter_Subdivision3	inter_inter_Subdivision3	Subdivision3	0	2.34556	3.41968	2.26978	2.56264	2.66436	3.00543	2.51463	2.02048	3.01477	1.97201	1.92018	2.29795	1.67919	2.29958	2.30898	2.38822	1.39366	1.6544	1.88791	2.36675	2.51759	1.81573	2.66927	2.51257	2.17178	1.53318	2.43484	1.39391	2.08912	1.6622	2.69024	3.08405	2.14542	3.20077	2.59584	2.85814	3.42494	0.524615	0.65745	0.298179	0.161809	0.320013	0.95403
Bacteria	Firmicutes	Bacilli	Bacillales	Bacillaceae_1	Bacillus	0	2.31385	0.402975	0.556969	0.899544	0.946863	0.341307	0.649221	1.11006	1.55323	0.943652	1.95228	2.29078	1.67016	1.91495	0.824521	1.58367	3.48076	3.12216	2.11728	1.03154	4.10093	2.81813	4.21952	1.75747	2.90031	10.1749	2.90005	0.498836	1.6243	6.17915	2.8175	2.81625	1.7862	1.30111	6.68057	2.10646	1.2251	0.238064	0.535424	0.414132	0.21135	0.142163	0.129708
Bacteria	Bacteroidetes	Cytophagia	Cytophagales	inter_Ohtaekwangia	Ohtaekwangia	0	1.03305	1.52601	1.38383	0.876874	0.89923	0.90423	0.724404	0.845971	0.853456	0.852874	0.983168	1.01457	1.26	0.952792	1.1044	0.742366	0.928089	1.39909	1.21102	0.842562	0.660096	1.16506	1.00124	1.1404	1.22097	1.01806	0.91174	0.78933	0.692802	0.928536	1.42671	1.23344	0.857272	1.38943	0.966598	1.01085	1.47225	0.193494	0.432129	0.169743	0.337457	0.136236	0.181183
Bacteria	Actinobacteria	Actinobacteria	Actinomycetales	Geodermatophilaceae	Blastococcus	0	0.936159	0.655351	1.32512	0.512943	0.661461	0.239455	0.720741	1.37243	0.295596	0.60596	0.532195	0.341586	0.872356	1.39513	1.411	1.22809	1.88729	0.772519	0.794609	1.00404	0.518027	1.65284	0.550518	0.491747	1.42375	1.24129	1.15294	1.28316	0.967442	1.30943	1.232	0.75142	2.17345	0.554638	0.54913	0.559613	0.662457	0.368069	0.313478	0.246264	0.240748	0.0421076	0.553942
Bacteria	Armatimonadetes	Chthonomonadetes	Chthonomonadales	Chthonomonadaceae	Chthonomonas/Armatimonadetes_gp3	0	0.741865	0.474007	0.259672	0.999326	0.635067	0.539714	0.449629	0.653914	1.53401	0.810057	0.679623	0.487758	0.773343	1.28519	0.146265	0.643939	0.696956	0.792575	1.11558	0.839649	1.06697	0.931987	0.668335	1.29005	0.462645	0.874239	0.582739	0.247593	0.744176	0.486491	1.08498	0.742944	0.797588	0.778999	0.982046	0.518614	0.630465	0.418052	0.0549119	0.204497	0.371408	0.415942	0.197064
Bacteria	Proteobacteria	Betaproteobacteria	Burkholderiales	Comamonadaceae	Ramlibacter	0	0.654367	0.437094	0.484891	0.481481	0.372545	0.303611	0.332762	0.327954	0.356105	0.875905	1.33815	0.428136	0.548328	0.322388	0.357396	0.363366	1.28567	1.92909	0.885664	0.456064	0.438363	1.44022	0.800951	0.67886	0.903523	0.544424	0.604712	0.535423	0.449331	0.987691	1.03627	0.50951	0.557036	0.720266	0.657869	0.39457	0.411601	0.125577	0.242425	0.186745	0.0868514	0.0698117	0.140405
Bacteria	Acidobacteria	Acidobacteria_Gp3	inter_Gp3	inter_Gp3	Gp3	0	0.649712	0.659396	1.33537	0.883705	0.930794	0.509329	0.807549	1.15052	0.512524	0.413405	0.40772	0.470081	0.316031	0.569998	0.74059	0.709012	0.671942	0.570195	0.517176	0.513655	0.615287	0.631446	0.676465	0.40407	0.526067	0.64222	0.53871	0.519466	0.510919	0.572139	0.938486	0.928458	0.654656	0.421865	0.653415	0.622999	0.843956	0.0944194	0.415338	0.120587	0.163467	0.0841109	0.0562818
Bacteria	Verrucomicrobia	Opitutae	Opitutales	Opitutaceae	Opitutus	0	0.60439	0.753486	0.994124	0.780755	0.788279	0.679935	0.543038	0.516273	0.486337	0.702668	0.560112	0.498203	0.652617	0.545735	0.7668	0.451502	0.586557	0.599185	0.55441	0.658074	0.504169	0.549117	0.676168	0.635153	0.534148	0.588796	0.524047	0.61482	0.375151	0.540523	0.648347	0.696318	0.519519	0.624652	0.374713	0.587101	0.64721	0.121496	0.114869	0.0845723	0.11377	0.0124894	0.0743352
Bacteria	Acidobacteria	Acidobacteria_Gp16	inter_Gp16	inter_Gp16	Gp16	0	0.593497	0.411841	0.596889	0.424753	0.531891	0.439649	0.861961	0.673918	0.513058	0.61538	0.546276	0.425264	1.37663	0.368358	0.822099	0.538264	0.781066	0.833239	0.690189	0.538117	0.599012	0.65433	0.515131	0.648114	0.663499	0.644807	0.604444	0.876559	0.499722	0.575881	0.434026	0.333909	0.58489	0.488009	0.252053	0.511624	0.491024	0.0824556	0.429754	0.0677087	0.169244	0.0292578	0.470798
Bacteria	Acidobacteria	Acidobacteria_Gp4	inter_Aridibacter	inter_Aridibacter	Aridibacter	0	0.503663	0.732491	0.785406	0.771814	0.46603	0.387664	0.558623	0.340979	0.342083	0.299943	0.282835	0.381976	0.695558	0.272558	1.07368	0.324007	0.315668	0.451511	0.786614	0.727971	0.235714	0.217473	0.315271	0.818946	0.674537	0.394513	0.242256	0.892901	0.255706	0.383485	0.59959	0.377524	0.783487	0.701081	0.346018	0.369223	0.526727	0.125785	0.153684	0.28904	0.0350386	0.101162	0.0552839
Bacteria	Actinobacteria	Actinobacteria	Gaiellales	Gaiellaceae	Gaiella	0	0.485361	0.262719	0.190819	0.363521	0.299254	0.32636	0.344043	0.467501	0.389936	0.59124	0.369995	0.610397	0.541253	0.41638	0.353215	0.438477	0.494229	0.359851	0.750065	0.537792	0.759321	0.475074	0.698877	0.447156	0.662499	1.11837	0.496018	0.557686	0.584683	0.601807	0.41778	0.483405	0.453612	0.308252	0.24745	0.690646	0.363295	0.117703	0.139764	0.225784	0.0402012	0.0767938	0.0820373
Bacteria	Verrucomicrobia	Spartobacteria	inter_Spartobacteria	inter_inter_Spartobacteria	Spartobacteria	0	0.481504	0.591583	0.584814	0.883447	0.52919	0.50061	0.773351	0.524726	0.398839	0.521239	0.363789	0.386064	0.334496	0.363303	1.05231	0.213323	0.33655	0.408596	0.212588	0.691692	0.525483	0.455492	0.262419	0.276503	0.674257	0.332488	0.397807	0.508959	0.202988	0.77223	0.535682	0.474082	0.545404	0.51813	0.292758	0.447752	0.441203	0.110868	0.119773	0.419609	0.137028	0.142781	0.14957
Bacteria	Actinobacteria	Actinobacteria	Solirubrobacterales	Solirubrobacteraceae	Solirubrobacter	0	0.471224	0.441195	0.428438	0.308367	0.322085	0.206721	0.481616	0.381895	0.308079	0.490825	0.341871	0.33194	1.13805	0.302224	0.49705	0.526586	0.718877	0.370579	0.60191	0.537179	0.322064	0.529913	0.420536	0.398672	0.447348	0.657643	0.541525	0.803104	0.426853	0.46095	0.51287	0.366969	0.909112	0.377815	0.212602	0.42046	0.420134	0.0547727	0.352349	0.0523609	0.0436289	0.0221529	0.223472
Bacteria	Proteobacteria	Alphaproteobacteria	Rhodospirillales	Rhodospirillaceae	Skermanella	0	0.46774	0.522328	0.816314	0.239726	0.367407	0.0871098	0.325182	1.35894	0.0744979	0.226389	0.267613	0.0698137	0.292087	0.890385	1.39986	0.910811	0.656335	0.152733	0.171206	0.378007	0.261933	0.359247	0.181059	0.150946	0.728115	0.621534	0.964957	0.329071	0.232547	0.232076	0.906246	0.86304	0.406744	0.302662	0.348556	0.22755	0.515599	0.341869	0.17673	0.142583	0.217155	0.013585	0.184624
Bacteria	Proteobacteria	Alphaproteobacteria	Rhizobiales	Methylobacteriaceae	Microvirga	0	0.462827	0.595941	0.558456	0.229495	0.35668	0.149747	0.320092	0.480364	0.194997	0.384878	0.229922	0.218208	0.400914	0.5147	1.14158	0.843467	0.845324	0.190286	0.386078	0.504764	0.167138	0.354555	0.278265	0.329431	0.798556	0.525445	0.358394	0.656837	0.197067	0.49698	1.13441	0.706483	0.49035	0.415073	0.357058	0.325857	0.523969	0.367447	0.181054	0.035102	0.231152	0.0171888	0.124863
Bacteria	Bacteroidetes	Sphingobacteriia	Sphingobacteriales	Chitinophagaceae	Flavisolibacter	0	0.412863	1.19403	0.318876	0.214269	0.496814	0.540267	0.258631	0.293883	0.308872	0.288889	0.360477	0.274856	0.307927	0.29923	0.478867	0.360775	0.238377	0.416445	0.494472	0.344761	0.402359	0.383651	0.543939	0.387799	0.459551	0.363649	0.303556	0.41065	0.16215	0.539938	0.838874	0.650075	0.325678	0.426743	0.490698	0.319184	0.363871	0.0449831	0.180398	0.0958264	0.284179	0.127851	0.0275388
Bacteria	Candidatus_Saccharibacteria	inter_Candidatus_Saccharibacteria	inter_inter_Candidatus_Saccharibacteria	inter_inter_inter_Candidatus_Saccharibacteria	Candidatus_Saccharibacteria	0	0.397257	0.327311	0.393796	0.453742	0.354678	0.233468	0.122038	0.403801	0.266781	0.407441	0.229733	0.302685	0.750374	0.191133	0.376796	0.312574	0.264656	0.432788	0.654858	0.203911	0.259954	0.512828	0.90752	0.7475	0.225157	0.471059	0.3031	0.670173	0.606195	0.440071	0.230277	0.322017	0.231579	0.388567	0.261039	0.413215	0.628434	0.0105154	0.283914	0.172614	0.213023	0.0686569	0.0576161
Bacteria	Actinobacteria	Actinobacteria	Actinomycetales	Micrococcaceae	Arthrobacter	0	0.365495	0.17242	0.315682	0.190978	0.249943	0.113762	0.249829	0.271113	0.092087	0.165721	0.305598	0.123536	0.488455	0.203028	0.372748	0.532098	0.660618	0.234795	0.554329	0.277995	0.555425	0.651789	0.160814	0.302188	0.931644	0.44657	0.241801	0.924046	0.211103	0.440472	0.835747	0.219323	0.493381	0.473833	0.148192	0.167279	0.379485	0.115292	0.0523992	0.0258742	0.154387	0.0862189	0.133955
Bacteria	Proteobacteria	Gammaproteobacteria	Xanthomonadales	Sinobacteraceae	Steroidobacter	0	0.336501	0.291695	0.3959	0.441858	0.241904	0.140516	0.153466	0.288006	0.264073	0.323748	0.164582	0.339764	0.313042	0.349706	0.618814	0.293745	0.41262	0.336427	0.468878	0.316121	0.671668	0.299942	0.279539	0.31297	0.205453	0.33426	0.158977	0.505432	0.307797	0.267048	0.40422	0.374725	0.235706	0.509525	0.468185	0.333671	0.290039	0.137175	0.0498948	0.280304	0.081468	0.03852	0.0294544
Bacteria	Actinobacteria	Actinobacteria	Acidimicrobiales	Acidimicrobineae_incertae_sedis	Aciditerrimonas	0	0.328922	0.265572	0.427754	0.397565	0.293295	0.308514	0.450241	0.274179	0.42945	0.214863	0.276602	0.300888	0.331594	0.21967	0.303155	0.200216	0.292831	0.608645	0.418561	0.366169	0.325729	0.315263	0.362798	0.39811	0.383549	0.243303	0.264636	0.535851	0.448038	0.188766	0.190748	0.137806	0.543086	0.329944	0.290928	0.223962	0.2789	0.0179867	0.102308	0.0699051	0.097126	0.00956002	0.0717309
Bacteria	Actinobacteria	Actinobacteria	Actinomycetales	Streptomycetaceae	Streptomyces	0	0.311278	0.208728	0.218906	0.137636	0.188178	0.392011	0.204441	0.210215	0.250195	0.34256	0.186704	0.170302	0.54392	0.435494	0.434607	0.326899	0.48594	0.210896	0.302772	0.394393	0.341508	0.528165	0.405957	0.486634	0.259684	0.464953	0.247855	0.279937	0.343622	0.235482	0.163762	0.261564	0.22744	0.545409	0.215445	0.293059	0.260733	0.102339	0.125363	0.0196436	0.00919909	0.233242	0.105451
Bacteria	Bacteroidetes	Cytophagia	Cytophagales	Cytophagaceae	Adhaeribacter	0	0.304037	0.971113	0.339335	0.125188	0.204629	0.331605	0.420508	0.322744	0.251038	0.122687	0.189173	0.218148	0.565291	0.313902	0.430501	0.390255	0.337535	0.137132	0.252466	0.192093	0.17216	0.222171	0.205254	0.260772	0.375961	0.167332	0.215646	0.318928	0.0822433	0.207633	0.555383	0.533572	0.145322	0.408113	0.227532	0.412372	0.319584	0.257058	0.145011	0.042605	0.125885	0.070481	0.220189
Bacteria	Nitrospirae	Nitrospira	Nitrospirales	Nitrospiraceae	Nitrospira	0	0.267906	0.135298	0.26338	0.306037	0.383471	0.215349	0.222207	0.238885	0.431995	0.218597	0.21338	0.33064	0.0920914	0.284103	0.187375	0.25004	0.18636	0.273643	0.147338	0.188829	0.469588	0.284526	0.375565	0.328037	0.237027	0.205761	0.257732	0.123988	0.405788	0.161813	0.286909	0.381343	0.234808	0.159649	0.302166	0.371949	0.488948	0.0634977	0.0253006	0.0720977	0.0331173	0.0177891	0.0177718
Bacteria	Acidobacteria	Acidobacteria_Gp4	inter_Blastocatella	inter_Blastocatella	Blastocatella	0	0.251781	0.671504	0.309062	0.340781	0.267246	0.225216	0.198594	0.264047	0.109516	0.151085	0.297292	0.197049	0.190414	0.144014	0.413131	0.144578	0.198531	0.183224	0.154832	0.308041	0.163579	0.356416	0.253564	0.204621	0.315862	0.1134	0.276046	0.235146	0.253457	0.20935	0.327804	0.367283	0.211869	0.281828	0.249947	0.191676	0.284123	0.172854	0.00987676	0.104463	0.056368	0.0401019	0.0221366
Bacteria	Bacteroidetes	Cytophagia	Cytophagales	inter_Chryseolinea	Chryseolinea	0	0.24835	0.727672	0.375102	0.192371	0.323889	0.383934	0.1238	0.105826	0.086329	0.23878	0.164779	0.343115	0.255328	0.295382	0.302081	0.304051	0.219054	0.169849	0.100367	0.218913	0.100905	0.189437	0.469911	0.355963	0.0780694	0.162114	0.220166	0.164627	0.199628	0.114393	0.266027	0.470851	0.184177	0.297539	0.199989	0.251816	0.284364	0.153752	0.142709	0.0304793	0.330256	0.216901	0.0829846
Bacteria	Proteobacteria	Gammaproteobacteria	Pseudomonadales	Pseudomonadaceae	Pseudomonas	0	0.248344	0.0150345	0.0036645	0.0232045	0.100251	0.0196954	0.0156302	0.00173662	0.290063	0.01203	0.0166712	0.0970102	0.0158565	0.00662504	0.0629538	0.0100088	0.00645629	0.126128	0.0210958	0.0157601	0.00357683	0.00798479	0.0197158	0.0326973	0.0689622	0.0189834	0.025343	0.0501041	0.00784775	0.0218264	0.00636138	0.154711	0.0890124	0.34739	7.22164	0.00361141	0.000725458	0.0196205	0.00357341	0.0328162	0.123074	0.0143051	0.0134163
Bacteria	Proteobacteria	Alphaproteobacteria	Sphingomonadales	Sphingomonadaceae	Rhizorhapis	0	0.230118	0.0162429	0.0405355	0.210878	0.165446	0.0775272	0.0894266	0.15596	0.263167	0.20093	0.413465	0.214343	0.00860889	0.631273	0.0749821	0.329443	0.724655	0.251449	0.112296	0.0425951	0.173045	0.234229	0.445544	0.249374	0.110816	0.386004	0.121558	0.137126	0.558636	0.245607	0.240304	0.442444	0.180233	0.179293	0.395658	0.110818	0.0503348	0.022971	0.0297549	0.189906	0.066252	0.0724799	0.055288
Bacteria	Proteobacteria	Alphaproteobacteria	Caulobacterales	Caulobacteraceae	Phenylobacterium	0	0.22114	0.352787	0.378996	0.270042	0.18423	0.138849	0.150799	0.111691	0.123271	0.115864	0.122172	0.173458	0.192441	0.0847708	0.192436	0.105912	0.296	0.343977	0.412315	0.224783	0.15674	0.491276	0.254012	0.248883	0.167297	0.188469	0.197555	0.313186	0.200574	0.213402	0.240425	0.137775	0.383479	0.185215	0.168345	0.244182	0.195423	0.120855	0.101438	0.178967	0.0917064	0.0468028	0.0242231
Bacteria	Acidobacteria	Acidobacteria_Gp10	inter_Gp10	inter_Gp10	Gp10	0	0.206896	0.211492	0.200098	0.16521	0.188014	0.314057	0.385458	0.18757	0.156824	0.193494	0.225372	0.178144	0.300515	0.106653	0.476779	0.193954	0.104854	0.180799	0.180476	0.222	0.257374	0.159784	0.240658	0.251833	0.159581	0.138864	0.157144	0.267027	0.238787	0.229946	0.197817	0.105212	0.264976	0.265454	0.0495156	0.151171	0.141352	0.0630608	0.129515	0.0531866	0.0115146	0.16039	0.126676
Bacteria	Acidobacteria	Acidobacteria_Gp5	inter_Gp5	inter_Gp5	Gp5	0	0.205386	0.216991	0.157757	0.313083	0.231875	0.250017	0.227697	0.182329	0.261838	0.18057	0.197461	0.234024	0.0921925	0.286386	0.175087	0.218899	0.0869485	0.129685	0.100656	0.268018	0.291068	0.0956399	0.234711	0.217888	0.1502	0.0954865	0.196305	0.10458	0.349795	0.124963	0.166785	0.34157	0.225182	0.187516	0.156204	0.356342	0.288144	0.061623	0.0500591	0.0632174	0.0519399	0.0353272	0.104066
Bacteria	Proteobacteria	Gammaproteobacteria	Xanthomonadales	Xanthomonadaceae	Lysobacter	0	0.198294	0.795645	0.503209	0.149008	0.11661	0.115594	0.0601623	0.0528332	0.114033	0.123816	0.080256	0.282281	0.0233769	0.0512417	0.122778	0.0868559	0.0750736	0.143848	0.233997	0.26642	0.286445	0.10379	0.317903	0.258568	0.0900044	0.13967	0.168837	0.299472	0.482129	0.0993522	0.201108	0.335826	0.248901	0.090922	0.37554	0.0948806	0.148201	0.246251	0.353524	0.0685757	0.0448461	0.0491765	0.0401552
Bacteria	Proteobacteria	Alphaproteobacteria	Rhizobiales	Bradyrhizobiaceae	Bradyrhizobium	0	0.195267	0.281226	0.379814	0.24177	0.0796295	0.067871	0.143622	0.20495	0.123564	0.201244	0.0661662	0.0835153	0.2965	0.245005	0.396778	0.206736	0.295415	0.143185	0.258261	0.172146	0.142355	0.148336	0.126486	0.19066	0.130665	0.302794	0.179499	0.419579	0.0475166	0.0914487	0.244441	0.291087	0.201628	0.177943	0.109898	0.199058	0.138801	0.0376205	0.256547	0.0893967	0.0156203	0.00819909	0.0514223
Bacteria	Actinobacteria	Actinobacteria	Actinomycetales	Microbacteriaceae	Agromyces	0	0.194748	0.241693	0.312766	0.148335	0.0741802	0.118727	0.136853	0.259832	0.0613068	0.179978	0.106608	0.0775757	0.351388	0.14062	0.236189	0.193114	0.428952	0.0677694	0.491608	0.207552	0.167734	0.180257	0.0771379	0.196051	0.18245	0.197983	0.194098	0.330611	0.109877	0.123569	0.146165	0.142315	0.312465	0.391113	0.0889818	0.210327	0.12475	0.0634499	0.23169	0.0642491	0.024936	0.0178592	0.0686505
Bacteria	Bacteroidetes	Sphingobacteriia	Sphingobacteriales	Chitinophagaceae	Terrimonas	0	0.181882	0.297213	0.30705	0.287753	0.177824	0.164316	0.141243	0.17991	0.104626	0.133297	0.159802	0.136306	0.137438	0.165319	0.278321	0.137751	0.340338	0.0959434	0.163471	0.186745	0.266328	0.133073	0.160797	0.230021	0.109846	0.0590886	0.141628	0.283396	0.118654	0.111582	0.168373	0.21826	0.223586	0.201795	0.0805006	0.235503	0.210641	0.102064	0.0936791	0.122949	0.0563092	0.0807143	0.0539237
Bacteria	Firmicutes	Bacilli	Bacillales	Bacillaceae_1	Domibacillus	0	0.177795	0.0239664	0.0223877	0.0772921	0.177435	0.0459406	0.103967	0.123217	0.143262	0.160761	0.246313	0.201079	0.0965949	0.277373	0.103652	0.105937	0.182497	0.193449	0.0772942	0.0924984	0.140156	0.213648	0.155717	0.0980607	0.254308	1.24479	0.0818414	0.0702662	0.238647	0.436486	0.166116	0.100309	0.184108	0.135118	0.162053	0.115231	0.14883	0.0134341	0.0169395	0.0363877	0.106631	0.0218894	0.0341782
Bacteria	Actinobacteria	Actinobacteria	Actinomycetales	Geodermatophilaceae	Geodermatophilus	0	0.17112	0.118578	0.256172	0.0809294	0.12171	0.043149	0.181379	0.152241	0.0608129	0.10068	0.0682962	0.0439346	0.246577	0.142412	0.268971	0.193552	0.291058	0.135322	0.16841	0.225432	0.0849013	0.225192	0.0959767	0.137813	0.381836	0.200315	0.159691	0.230265	0.149363	0.305831	0.203445	0.129718	0.51334	0.179429	0.0894696	0.0873991	0.0867155	0.0887546	0.102571	0.0307032	0.110264	0.0095224	0.134754
Bacteria	Bacteroidetes	Sphingobacteriia	Sphingobacteriales	Chitinophagaceae	Niastella	0	0.163409	0.167782	0.237379	0.136241	0.0905588	0.0966344	0.135282	0.075408	0.0857683	0.0491744	0.0715948	0.157242	0.130354	0.170095	0.0799901	0.0915696	0.190531	0.113719	0.253015	0.164099	0.403457	0.224703	0.212762	0.244768	0.0624748	0.18359	0.097677	0.208169	0.179102	0.144854	0.0957382	0.307363	0.0874178	0.366645	0.0621468	0.337157	0.168253	0.0737106	0.0587909	0.122122	0.0544232	0.020568	0.0344327
Bacteria	Proteobacteria	Alphaproteobacteria	Rhizobiales	Rhizobiaceae	Ensifer	0	0.149132	0.0724004	0.0750864	0.145669	0.030724	0.0330283	0.0350544	0.0432501	0.0771352	0.11716	0.0438179	0.100159	0.0484526	0.0648443	0.0871939	0.108233	0.17369	0.157639	0.169601	0.0799488	0.233729	0.152927	0.0822998	0.173954	0.0478433	0.122457	0.0698707	0.175361	0.147227	0.150259	0.12362	0.163528	0.104491	0.261055	1.49064	0.127509	0.0789034	0.0372941	0.0366465	0.121068	0.00683603	0.0187811	0.0135858
Bacteria	Acidobacteria	Acidobacteria_Gp2	inter_Gp2	inter_Gp2	Gp2	0	0.146079	0.074744	0.119812	0.199954	0.270705	0.208326	0.178838	0.187982	0.0974577	0.128869	0.129038	0.175189	0.0286991	0.215234	0.173239	0.225636	0.0639816	0.181413	0.122803	0.1504	0.142591	0.0780028	0.185009	0.145577	0.181978	0.0909367	0.130221	0.0902898	0.242226	0.0971484	0.0949329	0.184343	0.125436	0.138673	0.0907964	0.136666	0.171681	0.0432305	0.0876411	0.0266764	0.119313	0.0460393	0.0696766
Bacteria	Bacteroidetes	Sphingobacteriia	Sphingobacteriales	Chitinophagaceae	Flavitalea	0	0.141708	0.123377	0.192946	0.145628	0.130113	0.0844737	0.0707236	0.139776	0.0880813	0.0959543	0.126136	0.0885941	0.13817	0.0838499	0.146432	0.125311	0.12735	0.159412	0.125547	0.0932232	0.133626	0.147837	0.0920032	0.106785	0.119108	0.165371	0.176563	0.255669	0.120162	0.143329	0.183002	0.224791	0.148089	0.141791	0.251278	0.179166	0.227807	0.0257158	0.0416308	0.0266342	0.028153	0.0225462	0.0154631
Bacteria	Actinobacteria	Actinobacteria	Actinomycetales	Pseudonocardiaceae	Pseudonocardia	0	0.138294	0.0814205	0.151942	0.108386	0.105897	0.0559905	0.105553	0.131916	0.0441405	0.0904171	0.0809337	0.0799866	0.216974	0.130886	0.286058	0.189296	0.224933	0.0873978	0.154695	0.138547	0.0870066	0.194535	0.0807523	0.126861	0.179419	0.24356	0.162678	0.243898	0.067452	0.127339	0.13354	0.187449	0.266277	0.107938	0.0753433	0.111914	0.117266	0.0282983	0.135045	0.00953864	0.0258481	0.0168883	0.0478651
Bacteria	Actinobacteria	Actinobacteria	Actinomycetales	Nocardioidaceae	Nocardioides	0	0.135648	0.0991556	0.0617822	0.0865496	0.107601	0.0876357	0.162101	0.173087	0.0655773	0.124717	0.101791	0.0759853	0.492908	0.0535221	0.255219	0.137889	0.193921	0.0887474	0.15095	0.190173	0.0739621	0.192728	0.103098	0.12228	0.158354	0.110518	0.124475	0.22981	0.081219	0.120304	0.0864606	0.084516	0.192908	0.240608	0.0583809	0.111764	0.0826176	0.0151542	0.0392206	0.0224023	0.0432292	0.0292427	0.0628792
Bacteria	Proteobacteria	Alphaproteobacteria	Sphingomonadales	Sphingomonadaceae	Novosphingobium	0	0.122275	0.118643	0.204783	0.195238	0.100087	0.164366	0.0759287	0.0466669	0.0498947	0.0534896	0.0556772	0.0426317	0.0821222	0.0546888	0.22228	0.109225	0.121116	0.104018	0.0822153	0.175463	0.0588255	0.131404	0.244777	0.11809	0.115689	0.0701766	0.0560468	0.106171	0.163795	0.0789922	0.0939852	0.17479	0.127294	0.193785	0.494076	0.0561831	0.0592693	0.0576371	0.069593	0.121352	0.0589948	0.0913504	0.0171282
Bacteria	Proteobacteria	Betaproteobacteria	Burkholderiales	Oxalobacteraceae	Massilia	0	0.112284	0.114198	0.107457	0.112804	0.0656195	0.174778	0.091405	0.0694194	0.0915791	0.0703557	0.139454	0.162596	0.115788	0.0983974	0.14778	0.0528194	0.0878286	0.0572804	0.132409	0.112304	0.180899	0.156766	0.101962	0.0920338	0.0913271	0.136088	0.0568249	0.567228	0.0536336	0.0973391	0.0707018	0.0504723	0.058849	0.0826121	0.157584	0.04092	0.0427216	0.0599747	0.0547987	0.0928751	0.0138786	0.0642926	0.00959875
Bacteria	Planctomycetes	Planctomycetia	Planctomycetales	Planctomycetaceae	Gemmata	0	0.10941	0.193318	0.192628	0.200146	0.132386	0.199349	0.125971	0.118673	0.093888	0.130618	0.0833561	0.0629592	0.0646665	0.0865499	0.155056	0.0939096	0.0909059	0.146743	0.104188	0.0709193	0.0659618	0.100016	0.12753	0.0906819	0.0755996	0.104995	0.0740302	0.0928215	0.0909477	0.129108	0.119645	0.10536	0.0547687	0.0645129	0.0686655	0.118561	0.109316	0.0202016	0.0163679	0.0584449	0.0326773	0.0490408	0.0217429
Bacteria	Actinobacteria	Actinobacteria	Acidimicrobiales	Acidimicrobiaceae	Ilumatobacter	0	0.0957796	0.111446	0.0782875	0.0878867	0.0926072	0.0516821	0.137985	0.0941442	0.0382836	0.121477	0.0767085	0.0458955	0.241875	0.0486917	0.141819	0.0748021	0.124297	0.0774894	0.101978	0.106695	0.0584218	0.109939	0.0997729	0.132599	0.132119	0.0924664	0.102143	0.148123	0.0731348	0.0938775	0.0650788	0.0707328	0.115731	0.103017	0.0427333	0.0714828	0.0826455	0.0377851	0.0259685	0.00659857	0.0375428	0.0213667	0.0413447
Bacteria	Proteobacteria	Alphaproteobacteria	Rhizobiales	Hyphomicrobiaceae	Devosia	0	0.093605	0.061101	0.12941	0.139978	0.0474674	0.0376699	0.0624786	0.111013	0.0592946	0.131623	0.0516553	0.0733687	0.096487	0.109992	0.0944585	0.0545915	0.220713	0.103988	0.0807937	0.104779	0.0799644	0.0793565	0.0708844	0.128014	0.0541491	0.13903	0.116021	0.146175	0.0493753	0.06123	0.0802744	0.126899	0.102467	0.119026	0.0836389	0.087214	0.0751969	0.0213895	0.0064284	0.0990387	0.019299	0.00580866	0.0285806
Bacteria	Actinobacteria	Actinobacteria	Actinomycetales	Mycobacteriaceae	Mycobacterium	0	0.0908259	0.108362	0.118634	0.0607681	0.0610309	0.0541114	0.0756067	0.0788275	0.0515708	0.0928604	0.0507796	0.0799861	0.186722	0.103836	0.166107	0.0992688	0.106658	0.0565787	0.126157	0.137179	0.0552006	0.0695643	0.0413714	0.0826871	0.110314	0.175152	0.109457	0.150862	0.0336591	0.0528936	0.0873599	0.101493	0.112099	0.110449	0.0499855	0.0638238	0.048319	0.0354068	0.111449	0.0109771	0.0107134	0.0211905	0.0276083
Bacteria	Proteobacteria	Betaproteobacteria	Burkholderiales	Comamonadaceae	Variovorax	0	0.0899536	0.0304188	0.10878	0.139024	0.0374476	0.0662459	0.0240175	0.00977468	0.0823227	0.0270625	0.0524717	0.120675	0.0146109	0.114884	0.192324	0.130891	0.0501647	0.0710939	0.0401603	0.0645642	0.168144	0.0471453	0.182508	0.0565684	0.0263498	0.0292115	0.0132211	0.0797348	0.133362	0.0306365	0.0278402	0.13618	0.063607	0.111061	0.71095	0.0376986	0.00717905	0.0155564	0.05208	0.158153	0.0219789	0.0467531	0.0217274
Bacteria	Bacteroidetes	Sphingobacteriia	Sphingobacteriales	Chitinophagaceae	Parasegetibacter	0	0.0869815	0.146859	0.193174	0.0965884	0.138837	0.0934201	0.128466	0.114811	0.010242	0.0224313	0.0729698	0.0475781	0.0808461	0.0503158	0.18816	0.0848237	0.145527	0.0469098	0.0355584	0.148322	0.017837	0.0640679	0.0473068	0.0246933	0.0945263	0.0594487	0.0323931	0.0768528	0.0667062	0.0958233	0.0998868	0.0794251	0.117111	0.0550049	0.0508125	0.116855	0.186745	0.0613639	0.06639	0.0182012	0.0616957	0.0449806	0.0601003
Bacteria	Firmicutes	Bacilli	Bacillales	Paenibacillaceae_2	Oxalophagus	0	0.0847455	0.00832836	0.000827684	0.0150417	0.129237	0.0351574	0.0253014	0.10512	0.142384	0.0688853	0.0968952	0.184634	0.00820124	0.187919	0.0158108	0.110217	0.0281283	0.100853	0.020282	0.0407191	0.105088	0.145423	0.0826849	0.20472	0.0388322	0.0562666	0.13364	0.0108822	0.0256706	0.0356623	0.102996	0.186638	0.00556761	0.0972711	0.264602	0.169708	0.0612424	0.00760991	0.00117052	0.0158621	0.166467	0.00644349	0.0189174
Bacteria	Proteobacteria	Deltaproteobacteria	Myxococcales	Kofleriaceae	Kofleria	0	0.081176	0.0461404	0.0507109	0.100961	0.0727112	0.0572636	0.0735875	0.0478646	0.0631709	0.0722043	0.0638435	0.0402364	0.0260327	0.129384	0.0773131	0.0574212	0.0321764	0.0868816	0.0584915	0.17855	0.0928713	0.0767792	0.0985253	0.214259	0.0516079	0.0424351	0.11916	0.0312991	0.184367	0.0412709	0.0378911	0.0820748	0.209776	0.0610789	0.0773132	0.0480158	0.11867	0.0151404	0.0113004	0.04776	0.0191067	0.0171147	0.041018
Bacteria	Proteobacteria	Alphaproteobacteria	Alphaproteobacteria_incertae_sedis	inter_Geminicoccus	Geminicoccus	0	0.0782525	0.0780895	0.0601553	0.0975775	0.0546853	0.0281023	0.0665366	0.110376	0.0148184	0.0586477	0.0374052	0.0338523	0.036438	0.2268	0.116854	0.10664	0.137907	0.0132878	0.0464143	0.103724	0.0373395	0.0533423	0.0391628	0.0222956	0.15301	0.165154	0.0805225	0.0984182	0.106563	0.0383463	0.0666444	0.126549	0.225021	0.0380155	0.033163	0.0535482	0.0516841	0.0466164	0.0103424	0.0320718	0.0312094	0.0103652	0.0171001
Bacteria	Actinobacteria	Actinobacteria	Solirubrobacterales	Conexibacteraceae	Conexibacter	0	0.076874	0.0352933	0.0738387	0.0511663	0.0795719	0.0341903	0.188815	0.0817494	0.0507623	0.0931734	0.0707569	0.0261022	0.320217	0.0357514	0.0799023	0.059555	0.0984767	0.0897179	0.0978107	0.0579354	0.0385312	0.114346	0.0454629	0.0508711	0.0659433	0.0920604	0.103093	0.116143	0.0455771	0.0640326	0.0597586	0.067677	0.0843746	0.0426679	0.0332095	0.061408	0.0575209	0.0284051	0.0562218	0.0325578	0.0307717	0.0217275	0.15403
Bacteria	Actinobacteria	Actinobacteria	Actinomycetales	Pseudonocardiaceae	Actinophytocola	0	0.0739596	0.0217216	0.0581177	0.0361682	0.0671651	0.0579813	0.0516328	0.0722035	0.0326875	0.0536415	0.118555	0.105466	0.299943	0.080793	0.0933211	0.14162	0.0726443	0.0580653	0.0765384	0.0365296	0.030672	0.0674361	0.0635594	0.162397	0.0717665	0.127055	0.0616117	0.0469559	0.052436	0.104638	0.0104746	0.0406357	0.0563797	0.0359031	0.0229367	0.11197	0.0609241	0.00634555	0.0359246	0.027449	0.0173578	0.040045	0.0293936
Bacteria	Actinobacteria	Actinobacteria	Actinomycetales	Propionibacteriaceae	Microlunatus	0	0.0733203	0.0405807	0.0205593	0.0641667	0.0388908	0.0334452	0.0459386	0.102006	0.0164217	0.113077	0.0252578	0.0422293	0.0577134	0.097263	0.153701	0.168044	0.121714	0.0048015	0.112169	0.145158	0.0430583	0.0301274	0.0192864	0.0470283	0.150538	0.100726	0.0502983	0.144641	0.0306682	0.0938897	0.124423	0.099625	0.073556	0.0721963	0.0333382	0.0683798	0.0546163	0.0162712	0.00975278	0.0290422	0.00560622	0.0220891	0.0221856
Bacteria	Actinobacteria	Actinobacteria	Actinomycetales	Nocardioidaceae	Kribbella	0	0.0720797	0.0308574	0.133714	0.0495027	0.0327271	0.0256974	0.0445015	0.0526237	0.0425155	0.0817186	0.0349287	0.0263073	0.182342	0.0765423	0.0990507	0.051499	0.115843	0.0479494	0.0962764	0.0663257	0.0616901	0.0744359	0.0519899	0.0651356	0.0534826	0.108874	0.0764011	0.163084	0.0399749	0.110049	0.0544786	0.0936979	0.077193	0.102587	0.024979	0.0956396	0.0502541	0.00237314	0.134742	0.0213519	0.00602264	0.012093	0.0196794
Bacteria	Latescibacteria	inter_Latescibacteria	inter_inter_Latescibacteria	inter_inter_inter_Latescibacteria	Latescibacteria	0	0.0651775	0.0221153	0.0317663	0.166846	0.0373474	0.0660528	0.0856724	0.0144567	0.0215758	0.0536362	0.0627987	0.0595865	0.00828491	0.0616902	0.0332157	0.0969857	0.0765892	0.0886608	0.0491458	0.0945903	0.0566198	0.0657956	0.118397	0.126199	0.0409247	0.0477185	0.0708592	0.0496048	0.259458	0.0568281	0.0189262	0.0375736	0.102534	0.0399886	0.0294227	0.0445836	0.0499388	0.00283949	0.0274702	0.0978708	0.0115068	0.0469755	0.0356164
Bacteria	Actinobacteria	Actinobacteria	Actinomycetales	Pseudonocardiaceae	Saccharothrix	0	0.0650172	0.0774957	0.104108	0.0349129	0.0359433	0.0514552	0.0514084	0.0426093	0.0506505	0.154126	0.0262701	0.0276686	0.161252	0.0147839	0.0569307	0.0512822	0.0587275	0.123381	0.113669	0.0350616	0.0614122	0.0769534	0.0691029	0.0530554	0.0336459	0.125458	0.0501018	0.111694	0.0294591	0.0805957	0.0520794	0.0584367	0.101817	0.0729019	0.0175078	0.0345207	0.0401431	0.030873	0.0499291	0.0143023	0.0369305	0.0105537	0.0349124
Bacteria	Actinobacteria	Actinobacteria	Actinomycetales	Micromonosporaceae	Phytohabitans	0	0.0612611	0.118829	0.100324	0.026479	0.0185655	0.051214	0.0246585	0.0858675	0.0418389	0.0905405	0.0328967	0.0151676	0.218603	0.0722825	0.0210603	0.0614127	0.0495368	0.124878	0.0998725	0.0329314	0.0421136	0.0753291	0.0837106	0.0658429	0.0278754	0.0787657	0.0665449	0.0881908	0.0124258	0.0281365	0.0449994	0.0520464	0.0582327	0.0753308	0.0529985	0.0262782	0.0396218	0.0755004	0.11739	0.00453063	0.00821357	0.0373163	0.0132844
Bacteria	Chloroflexi	Caldilineae	Caldilineales	Caldilineaceae	Litorilinea	0	0.0590318	0.0521042	0.060152	0.0375387	0.122528	0.0182461	0.0395066	0.128658	0.158643	0.0802069	0.043897	0.0212455	0.0510581	0.160857	0.0541842	0.0841194	0.0715733	0.0616208	0.0244197	0.0269428	0.0523571	0.0527549	0.0207242	0.0372288	0.0358093	0.0625344	0.0247495	0.0593007	0.0139688	0.040453	0.0651455	0.0615641	0.0271889	0.0428238	0.127504	0.0358872	0.0676493	0.0246796	0.0140764	0.0085858	0.0418992	0.0130978	0.0121537
Bacteria	Proteobacteria	Alphaproteobacteria	Rhodospirillales	Rhodospirillaceae	Constrictibacter	0	0.0579654	0.0488229	0.0969674	0.0194357	0.0409198	0.0421853	0.0745445	0.0405584	0.0742638	0.0968131	0.047322	0.043608	0.0798161	0.0151973	0.05497	0.047361	0.0785076	0.0710567	0.0999431	0.0570335	0.011186	0.12463	0.0309663	0.0271716	0.103558	0.102761	0.0501549	0.0748165	0.0188831	0.123207	0.0746175	0.0374794	0.0226326	0.0340394	0.0334534	0.0190157	0.0688559	0.00609418	0.0238825	0.0122702	0.0261224	0.0153229	0.0504355
Bacteria	Planctomycetes	Planctomycetia	Planctomycetales	Planctomycetaceae	Pirellula	0	0.0575262	0.0574686	0.0356211	0.0997207	0.11223	0.124252	0.0591843	0.0992892	0.0878587	0.0346261	0.0508485	0.0392361	0.0532104	0.0797698	0.0704316	0.0499444	0.0413096	0.0532821	0.0487838	0.0480474	0.0624425	0.0459782	0.0625829	0.0351441	0.0475318	0.0544805	0.0579357	0.0387605	0.0430874	0.0243374	0.0487287	0.0364584	0.0293442	0.0756343	0.0433885	0.0666876	0.0533067	0.0327888	0.0149068	0.0273485	0.0287583	0.0166472	0.0212824
Bacteria	Acidobacteria	Acidobacteria_Gp17	inter_Gp17	inter_Gp17	Gp17	0	0.0526096	0.0708321	0.0968956	0.0685756	0.0661967	0.0395216	0.054243	0.0445209	0.0605704	0.0520598	0.0489597	0.0476599	0.0780192	0.0332152	0.125627	0.0408294	0.0339137	0.0263172	0.0581692	0.0499159	0.0468677	0.0486892	0.035911	0.054157	0.0607426	0.0360809	0.0581436	0.0600537	0.0505414	0.0308285	0.0407674	0.0352075	0.0691215	0.0568661	0.0112115	0.0573387	0.0453766	0.0181015	0.00986727	0.0130923	0.00621149	0.00715979	0.00968271
Bacteria	Bacteroidetes	Flavobacteriia	Flavobacteriales	Flavobacteriaceae	Flavobacterium	1	0.0512168	0.0714366	0.00506736	0.0319063	0.0194644	0.117957	0.000907128	0.0134767	0.0339339	0.0117851	0.0539951	0.289166	0.0772677	0.0138286	0.0240212	0.0249098	0.0722533	0.00776239	0.0120547	0.16101	0.0161754	0.00919232	0.0580153	0.0359781	0.0225804	0.00462899	0.032125	0.000536968	0.0401215	0	0.020475	0.232847	0.117696	0.0186928	0.183713	0.000722282	0.00810101	0.0405104	0.00103523	0.0451223	0.0260367	0.136746	0.00128287
Bacteria	Proteobacteria	Gammaproteobacteria	Xanthomonadales	Sinobacteraceae	Povalibacter	0	0.0493026	0.0392871	0.0582285	0.194247	0.0398007	0.0605284	0.0841794	0.0199863	0.0226594	0.0416529	0.0241788	0.0138954	0.0243581	0.0316864	0.0675055	0.0324163	0.0235022	0.0456192	0.0341286	0.0769233	0.0546922	0.0259353	0.0379171	0.0916921	0.0328216	0.0325482	0.0455056	0.0437591	0.0507933	0.045726	0.03457	0.0387531	0.0649492	0.061534	0.0163526	0.0936264	0.0689348	0.0118907	0.0148461	0.126959	0.0112713	0.0352042	0.0393777
Bacteria	Actinobacteria	Actinobacteria	Actinomycetales	Micromonosporaceae	Virgisporangium	0	0.0419538	0.0272251	0.0395364	0.0476649	0.0336738	0.0400992	0.032333	0.05535	0.0354604	0.0248331	0.0117205	0.00921183	0.0568019	0.0238159	0.0504119	0.0910678	0.0936078	0.0149854	0.0551071	0.0391701	0.0211689	0.0535163	0.0223751	0.0363182	0.0492746	0.0671536	0.0464077	0.0902276	0.0160034	0.0349284	0.0389235	0.0367341	0.0937562	0.0239274	0.01029	0.040501	0.0467545	0.00983807	0.0293495	0.0244696	0.0148101	0.00347183	0.0173582
Bacteria	Actinobacteria	Actinobacteria	Actinomycetales	Promicromonosporaceae	Promicromonospora	0	0.0414966	0.00878956	0.0221088	0.00842537	0.0107435	0.0953752	0.0359206	0.102477	0.0200943	0.0409587	0.0406893	0.0566244	0.0299036	0.0239062	0.0597869	0.0335716	0.0536939	0.0678168	0.0142305	0.0336804	0.0771593	0.0610975	0.0391619	0.00509491	0.0283437	0.130229	0.0354567	0.0127017	0.0248496	0.0522235	0.0371396	0.0233271	0.0300796	0.0572457	0.0534845	0.0469109	0.0205753	0.00693379	0.0193738	0.00105176	0.00499601	0.0813752	0.0163165
Bacteria	Bacteroidetes	Sphingobacteriia	Sphingobacteriales	Chitinophagaceae	Chitinophaga	0	0.0406017	0.0193819	0.0912322	0.318876	0.00385468	0.0367272	0.00251194	0.0167859	0.0207359	0.00455112	0.00250457	0.0588814	0.0133319	0.00347639	0.136153	0.0349998	0.0402483	0.0484872	0.017566	0.0270912	0.00715748	0.00263065	0.0351807	0.0169052	0.0103902	0.0109368	0.0103146	0.0342737	0.0657725	0.00113157	0.0124915	0.065902	0.0070581	0.00593115	0.250698	0.0191257	0.00836564	0.0241565	0.116354	0.449305	0.00545134	0.0301544	0.00224166
Bacteria	Proteobacteria	Deltaproteobacteria	Myxococcales	Polyangiaceae	Minicystis	0	0.0395448	0.031411	0.0757066	0.0213594	0.0274185	0.0404713	0.00523333	0.0709368	0.101947	0.0552257	0.00947679	0.0416638	0.0166133	0.00608829	0.0806718	0.0843816	0.0304179	0.0138583	0.0110391	0.0402184	0.0177466	0.0358023	0.0698426	0.051994	0.0367348	0.0335444	0.0448466	0.011839	0.0392797	0.0122092	0.0650588	0.0637789	0.0450872	0.0145276	0.0204133	0.0402439	0.0565257	0.0237006	0.0237074	0.00682879	0.0126636	0.0123453	0.00598237
Bacteria	Proteobacteria	Betaproteobacteria	Burkholderiales	Alcaligenaceae	Azohydromonas	0	0.0384313	0.012147	0.045346	0.000966856	0.021267	0.0106308	0.0115961	0.0217684	0.0143763	0.0514853	0.2135	0.00699701	0.00787	0.0106712	0.0149474	0.0219143	0.0354346	0.119591	0.018268	0.00322383	0.0307951	0.0942877	0.0356637	0.00866744	0.0263743	0.0904371	0.0198128	0.0704512	0.0151529	0.142104	0.043795	0.0170082	0.00895344	0.0268967	0.0694808	0.0366554	0.00499011	0.00777494	0.0215825	0.00136734	0.0157364	0.0104642	0.00848265
Bacteria	Firmicutes	Bacilli	Bacillales	Paenibacillaceae_1	Paenibacillus	1	0.0382722	0.00957452	0	0.0354077	0.00298155	0.0115229	0.00852654	0.00748539	0.10332	0.020886	0.0193365	0.0570696	0.0294345	0.0932404	0.0100086	0.0145574	0.0229263	0.0847175	0.0419697	0.0358568	0.102032	0.0330639	0.042869	0.0945592	0.0209851	0.025182	0.0286147	0.0120652	0.0540481	0.0499928	0.0402614	0.0306591	0.0446838	0.0432183	0.0735333	0.0490579	0.0241523	0.00709216	0	0.0284503	0.00211567	0.0130897	0.0003751
Bacteria	Proteobacteria	Alphaproteobacteria	Rhizobiales	Hyphomicrobiaceae	Hyphomicrobium	0	0.0381578	0.0453706	0.0408443	0.0341385	0.0346998	0.0233285	0.0333944	0.0263457	0.0434956	0.0491728	0.0180498	0.0179238	0.0348089	0.0392742	0.0615818	0.0667982	0.0331711	0.026715	0.0368094	0.0584167	0.038803	0.0433675	0.0473747	0.0396536	0.020128	0.0437687	0.0373264	0.0684482	0.0215374	0.0211997	0.0272803	0.0381048	0.0419876	0.0448955	0.0252967	0.0395706	0.0505991	0.0115276	0.012494	0.014507	0.0257062	0.00920372	0.0126078
Bacteria	Actinobacteria	Actinobacteria	Actinomycetales	Streptosporangiaceae	Nonomuraea	0	0.0380952	0.0295687	0.00364895	0.0103113	0.017691	0.0186136	0.0169974	0.0400056	0.0523085	0.109298	0.0306091	0.0229598	0.0153812	0.10736	0.0233567	0.0852912	0.0207491	0.0447764	0.0267396	0.0532939	0.0901426	0.0409324	0.0541488	0.0344788	0.0206516	0.0430261	0.019434	0.010243	0.0215178	0.0147111	0.0260903	0.0422399	0.0239163	0.0613247	0.0453392	0.0579148	0.036357	0.0151782	0.00116777	0.00560563	0.0202257	0.0119095	0.0160014
Bacteria	Proteobacteria	Alphaproteobacteria	Rhizobiales	Phyllobacteriaceae	Chelativorans	0	0.0379441	0.0753448	0.0850227	0.0170215	0.0351169	0.0345828	0.105648	0.0221268	0.0742748	0.0277625	0.0139317	0.0619337	0.087322	0.012029	0.0452086	0.0131569	0.040796	0.0519995	0.0557563	0.054805	0.0150694	0.0225114	0.00543186	0.0354603	0.0412791	0.0109747	0.0272518	0.0986103	0.0060294	0.0194797	0.0432898	0.0145363	0.0248657	0.0362939	0.0133904	0.0218617	0.0158115	0.0643688	0.0187024	0.00256506	0.0299991	0.0130913	0.0823601
Bacteria	Proteobacteria	Deltaproteobacteria	Myxococcales	Haliangiaceae	Haliangium	0	0.0378801	0.00141243	0.0104028	0.0586015	0.0488393	0.0608793	0.0105362	0.0149239	0.00951661	0.0502654	0.0260395	0.00778501	0.00681584	0.16477	0.0203991	0.049629	0.046714	0.0169586	0.00421572	0.0152643	0.07625	0.0622011	0.0457954	0.0227543	0.0168337	0.050638	0.0441962	0.00151137	0.207788	0.0504198	0.00698737	0.0266439	0.0322723	0.0179519	0.00876031	0.0168542	0.0518561	0.00199748	0.00869232	0.0381034	0.0254306	0.018693	0.00865878
Bacteria	Proteobacteria	Alphaproteobacteria	Caulobacterales	Caulobacteraceae	Caulobacter	0	0.0347609	0.088359	0.110622	0.0415291	0.0259277	0.0298533	0.022021	0.0214528	0.0125619	0.0201966	0.00960722	0.0204509	0.0370778	0.0202547	0.115373	0.0231245	0.0316887	0.0414158	0.0184127	0.0373132	0.00684712	0.0222049	0.023273	0.0533279	0.0225394	0.0372432	0.0284056	0.0341919	0.0136655	0.0461686	0.0347817	0.0222727	0.04055	0.033664	0.0324932	0.0350443	0.0374773	0.0333179	0.0418562	0.0161012	0.0117852	0.0227076	0.00470295
Bacteria	Armatimonadetes	inter_Armatimonadetes_gp5	inter_Armatimonadetes_gp5	inter_Armatimonadetes_gp5	Armatimonadetes_gp5	0	0.0329878	0.0338358	0.049461	0.03358	0.0382378	0.0247883	0.0512149	0.034002	0.0404618	0.0291433	0.0267365	0.0231908	0.0319858	0.0145176	0.0437128	0.00910052	0.0507669	0.0270168	0.0427366	0.0398623	0.014759	0.0222623	0.0202579	0.0601889	0.0419628	0.0241335	0.0423162	0.0244493	0.00972818	0.0276584	0.0260842	0.0246724	0.0706101	0.0388189	0.0366808	0.0235717	0.0350541	0.0214612	0.00732085	0.00965621	0.0121003	0.0142394	0.0130182
Bacteria	Proteobacteria	Gammaproteobacteria	Xanthomonadales	Xanthomonadaceae	Arenimonas	0	0.031768	0.0656196	0.0373466	0.0357031	0.0222881	0.0253181	0.0559345	0.00250708	0.00610756	0.0158133	0.0375971	0.0205898	0.0327847	0.0159849	0.0453255	0.0132797	0.0188189	0.0494303	0.0179335	0.0435482	0.010103	0.0431819	0.0474123	0.0306033	0.0454416	0.0326462	0.0401002	0.0507553	0.0387123	0.0124644	0.0265121	0.0193753	0.106256	0.0299398	0.00310048	0.0340744	0.0110381	0.0135679	0.00821583	0.0274479	0.0118189	0.0244615	0.0509235
Bacteria	Actinobacteria	Actinobacteria	Actinomycetales	Nocardioidaceae	Aeromicrobium	0	0.0297265	0.0315348	0.0289841	0.0209064	0.0391059	0.0259847	0.0676387	0.0230088	0.025046	0.0643641	0.0182773	0.0151098	0.0562289	0.0169539	0.0579592	0.023659	0.0450033	0.0210917	0.0386749	0.0401087	0.0136616	0.0358892	0.0231621	0.0393079	0.0204879	0.0282571	0.018583	0.0249287	0.0149681	0.0175437	0.0132494	0.0211485	0.0381898	0.0442285	0.0152988	0.0242219	0.0173886	0.0160277	0.0145012	0.00563223	0.0232809	0.0118513	0.0382634
Bacteria	Proteobacteria	Gammaproteobacteria	Pseudomonadales	Moraxellaceae	Acinetobacter	25	0.0295986	0.940678	0	0	0	0	0	0	0	0.00101573	0	0.000926956	0	0	0	0.115137	0.000844802	0.000730722	0.00256805	0	0	0.0011866	0	0	0.000844812	0	0	0	0	0	0.000930683	0	0	0	0	0	0.000687696	1.33032	0	0	0	0	0
Bacteria	Armatimonadetes	Armatimonadia	Armatimonadales	Armatimonadaceae	Armatimonas/Armatimonadetes_gp1	0	0.0277857	0.0557629	0.0952441	0.0359449	0.0158004	0.0163972	0.055176	0.0316423	0.0326705	0.0162955	0.0123028	0.0139206	0.013431	0.0199416	0.0459187	0.0171565	0.0154897	0.0315613	0.0304695	0.0324741	0.0194227	0.0176512	0.0137598	0.0167726	0.0422401	0.0128725	0.00646108	0.0328444	0.0192696	0.0145491	0.048048	0.0337707	0.0362834	0.0284244	0.0346695	0.0068528	0.0287921	0.0286603	0.0800336	0.00758698	0.00564997	0.0115794	0.033938
Bacteria	Proteobacteria	Gammaproteobacteria	Xanthomonadales	Xanthomonadaceae	Pseudoxanthomonas	9	0.0276968	0.00282486	0.00638452	0	0.000781464	0	0	0	0.161735	0	0	0.0555844	0.000738885	0	0.0165504	0.0029423	0.0109824	0.00224056	0.00164767	0.00290328	0.00215841	0.0011866	0.00430744	0.0196608	0.00126722	0.00976926	0	0.000864028	0	0.0045324	0.00159352	0.00989727	0.00749653	0.0046687	0.543824	0.0863125	0.034231	0.00399495	0.0062658	0	0.00110516	0	0
Bacteria	Proteobacteria	Alphaproteobacteria	Rhodospirillales	inter_Reyranella	Reyranella	0	0.0273667	0.0383446	0.0481594	0.048828	0.0409198	0.037799	0.0223281	0.0186783	0.0126456	0.0360053	0.02852	0.0264547	0.0169513	0.0122431	0.0619163	0.0123999	0.0199803	0.0471566	0.027057	0.012389	0.0180965	0.0347499	0.0607555	0.0270653	0.0146035	0.018769	0.0243696	0.0236862	0.041444	0.0255561	0.0139189	0.0173668	0.0121694	0.01568	0.0169951	0.0292838	0.0219151	0.00768159	0.00208858	0.0307562	0.0261224	0.0172216	0.00873102
Bacteria	Actinobacteria	Actinobacteria	Actinomycetales	Micromonosporaceae	Asanoa	0	0.0270892	0.0337796	0.0542629	0.0241401	0.00510948	0.0153283	0.00950302	0.0158405	0.0159825	0.0344222	0.00938281	0.00890865	0.0289249	0.0139148	0.0630942	0.032526	0.0618691	0.0213118	0.0266505	0.0284965	0.0125208	0.059347	0.0264164	0.0201113	0.0279779	0.0334869	0.0232241	0.0574894	0.00860772	0.0449597	0.0375761	0.0156428	0.0416869	0.00481162	0.00521412	0.0206217	0.0320691	0.0197221	0.0492483	0.0118319	0.0043538	0.00374594	0.00573412
Bacteria	Chloroflexi	Chloroflexia	Kallotenuales	Kallotenuaceae	Kallotenue	0	0.0267546	0.0115582	0.0185422	0.0140297	0.0297297	0.00670158	0.0130764	0.0385695	0.0401008	0.0268179	0.0221125	0.034994	0.0212681	0.0338233	0.0176322	0.0301204	0.0249158	0.0388962	0.019728	0.0249232	0.0229975	0.0268675	0.0361445	0.0306453	0.0179779	0.049947	0.0343262	0.0162411	0.0419504	0.022961	0.0486901	0.0120705	0.0193316	0.0129497	0.0388221	0.0281217	0.0355809	0.0068207	0.0199917	0.0123101	0.0113207	0.00814184	0.00777635
Bacteria	Bacteroidetes	Flavobacteriia	Flavobacteriales	Flavobacteriaceae	Chryseobacterium	26	0.02675	0	0	0.00290057	0.00156293	0.00336158	0.011304	0.00079526	0.000944715	0	0.000704424	0	0	0	0	0	0	0	0	0	0	0	0.000666147	0	0	0	0	0	0.00478511	0	0	0	0	0	0.935976	0	0	0	0	0.00410202	0.00221031	0.00325993	0.0159863
Bacteria	Acidobacteria	Acidobacteria_Gp12	inter_Gp12	inter_Gp12	Gp12	1	0.0263175	0.00211864	0.000827684	0.0117486	0.0294924	0.0141174	0.0117786	0.014385	0.0604246	0.0204839	0.0330421	0.0291868	0.00490576	0.0802212	0.00321892	0.031385	0.0126887	0.0272937	0.018976	0.0366683	0.0326594	0.0306119	0.0328934	0.0814818	0.00616129	0.00519056	0.0147836	0	0.0525089	0.00955143	0.00804762	0.02827	0.0171996	0.0283316	0.0752038	0.0399348	0.0416389	0.00299622	0.00117052	0.000142145	0.0206117	0.0117674	0.0089773
Bacteria	Proteobacteria	Alphaproteobacteria	Rhizobiales	Xanthobacteraceae	Labrys	0	0.0250154	0.0360998	0.0362118	0.0291944	0.0218515	0.0139406	0.0256772	0.0359246	0.0125012	0.0347886	0.0153647	0.00397853	0.0211704	0.0107423	0.0356398	0.0130746	0.0402034	0.0310116	0.0314764	0.0408681	0.0133953	0.038163	0.0118168	0.00710306	0.0120467	0.0436614	0.0230012	0.0475409	0.0137866	0.0161758	0.0415408	0.0220278	0.0379546	0.01825	0.0168868	0.0216359	0.0258473	0.0160041	0.0170693	0.0133504	0.00943798	0.00451931	0.00217022
Bacteria	Firmicutes	Bacilli	Bacillales	Planococcaceae	Sporosarcina	0	0.0248324	0.00792585	0.000709205	0.00318431	0.00952916	0.00601069	0.00732638	0.0248433	0.0108836	0.0156455	0.0370521	0.0809069	0.00440044	0.0502163	0.00459725	0.054834	0.0126459	0.00739361	0.00536883	0.00781456	0.00755824	0.02267	0.0187098	0.00241737	0.0128719	0.00671637	0.0239503	0.00355291	0.0176898	0.00283199	0.0262355	0.0255197	0.00524757	0.0152693	0.0258379	0.021263	0.304337	0.00810977	0.00100297	0.00450329	0.00709718	0.00395249	0.00560401
Bacteria	BRC1	inter_BRC1	inter_inter_BRC1	inter_inter_inter_BRC1	BRC1	0	0.0245492	0.0257163	0.038112	0.0248868	0.0336175	0.0215989	0.0196202	0.0333321	0.0288079	0.013005	0.011374	0.0205001	0.0129919	0.0228002	0.0194798	0.0329665	0.0292804	0.0127933	0.0333743	0.0191861	0.0139537	0.029813	0.0263246	0.0307416	0.0260061	0.0267385	0.0249007	0.0238839	0.0225762	0.0105149	0.0272176	0.0334412	0.031268	0.0105374	0.0327456	0.024181	0.0354849	0.0117938	0.0104194	0.00332423	0.00800769	0.0067634	0.0102478
Bacteria	Acidobacteria	Acidobacteria_Gp15	inter_Gp15	inter_Gp15	Gp15	0	0.0242279	0.0127119	0.00995233	0.0303623	0.032567	0.0296022	0.0171515	0.0104087	0.0406334	0.0163378	0.0295063	0.0282587	0.00249036	0.0774843	0.00504986	0.0437298	0.00718441	0.00888267	0.0167452	0.0307713	0.0664247	0.00597437	0.0222407	0.0334176	0.00819325	0.00792901	0.0332613	0.00516382	0.0581227	0.0217783	0.00761367	0.0273944	0.0238281	0.0100643	0.0321658	0.0405643	0.0182375	0.0179773	0.00933811	0.00332375	0.0143172	0.0117851	0.010649
Bacteria	Proteobacteria	Deltaproteobacteria	Myxococcales	Sandaracinaceae	Sandaracinus	0	0.0231757	0.0177968	0.0155558	0.0189552	0.0224923	0.0205992	0.00988022	0.0135291	0.0156909	0.0247077	0.0339226	0.0158148	0.0204717	0.0143086	0.0111943	0.0158923	0.0215127	0.05393	0.0362647	0.0119789	0.0414169	0.0306937	0.0236043	0.0337477	0.0201192	0.0200954	0.0206755	0.0177592	0.0381355	0.0262029	0.0202003	0.0129805	0.0441973	0.0164036	0.0348173	0.0206677	0.0181091	0.0114311	0.00872117	0.0051723	0.0103548	0.00692356	0.00437085
Bacteria	Proteobacteria	Gammaproteobacteria	Xanthomonadales	Xanthomonadaceae	Stenotrophomonas	16	0.0230712	0	0	0.000780165	0.00390732	0.00518888	0.00347499	0	0.0217276	0.00406593	0	0.00225574	0	0	0.0025673	0.000824838	0	0.00129086	0	0.000798977	0	0	0.000666147	0	0.00168474	0.000763545	0	0	0.000726644	0	0	0.00160418	0.0150107	0.00121482	0.761286	0.000722282	0	0	0	0.00110332	0.00552578	0.00733818	0.0034418
Bacteria	Proteobacteria	Deltaproteobacteria	Myxococcales	Labilitrichaceae	Labilithrix	0	0.0181013	0.0119607	0.0162339	0.0252443	0.0577825	0.0288723	0.0177091	0.0084874	0.00544892	0.0204823	0.0186238	0.0091541	0.0219253	0.0174334	0.0488988	0.00507252	0.0138762	0.0123449	0.0134785	0.0230163	0.00896224	0.0179356	0.0187334	0.0243458	0.00581896	0.0163084	0.033527	0.0236015	0.0141759	0.00671149	0.0180559	0.0100911	0.0190118	0.0267061	0.00519264	0.0120359	0.0143885	0.00517516	0.00285146	0.000974197	0.0409881	0.00986721	0.00508067
Bacteria	Actinobacteria	Actinobacteria	Actinomycetales	Geodermatophilaceae	Modestobacter	0	0.0177564	0.0122571	0.0712582	0.00836172	0.00376301	0.000647891	0.0201226	0.0385227	0.00545167	0.00569231	0.0022437	0.0055774	0.0113328	0.00671534	0.0638332	0.011218	0.0408867	0.00353142	0.0126626	0.0246047	0.00688362	0.0127167	0.00440497	0.00879344	0.0250064	0.0122619	0.01542	0.0187593	0.00699916	0.023439	0.0208694	0.0158824	0.0570994	0.0100643	0.0237079	0.0120099	0.0162296	0.0141352	0.050631	0.00669284	0.00289235	0.000916256	0.00849619
Bacteria	Verrucomicrobia	Verrucomicrobiae	Verrucomicrobiales	Verrucomicrobiaceae	Luteolibacter	1	0.0176482	0.0372559	0.00390146	0.00773485	0.0216119	0.0447967	0.0064894	0.0103701	0.0111867	0.0140267	0.0183462	0.0187431	0.0362054	0.00236985	0.0190175	0.0100627	0.00172292	0.0198815	0.00100456	0.0111125	0.00325586	0.00730167	0.0420331	0.00227576	0.0234955	0	0.00397594	0.0062581	0.00905793	0.00202381	0.00924824	0.0390351	0.000758472	0.0118778	0.0982995	0.0604347	0.0201643	0.00875042	0.00305138	0.0109387	0.0179975	0.0123482	0.00476437
Bacteria	Proteobacteria	Alphaproteobacteria	Rhodobacterales	Rhodobacteraceae	Rubellimicrobium	0	0.0176357	0.00541598	0.0314721	0.016331	0.00625171	0.00228272	0.0127127	0.00250708	0.00472358	0.00971289	0.019514	0.00241996	0.0248542	0.00326737	0.0470022	0.00312083	0.0297491	0.0476058	0.0151217	0.0291954	0.0118895	0.0344272	0.00892313	0.0223254	0.0249606	0.0131111	0.00788844	0.0283686	0.00663678	0.0383919	0.0525556	0.00547766	0.0231504	0.019607	0.0120146	0.00126251	0.010635	0.00622165	0.0263045	0.0130645	0.00884125	0.000266376	0.00582202
Bacteria	Proteobacteria	Betaproteobacteria	Nitrosomonadales	Nitrosomonadaceae	Nitrosospira	0	0.0176226	0.0110696	0.013006	0.0117502	0.0251866	0.00249964	0.00220489	0.0758395	0.00552388	0.012921	0.0131741	0.00295292	0.00383563	0.0428654	0.0814063	0.0343141	0.027172	0.00167003	0.000791653	0.00319591	0.00900935	0.00124348	0.00609801	0.000669384	0.0132279	0.00446623	0.014928	0.055249	0.0155421	0.00137397	0.0121523	0.0297166	0.0106949	0.0080125	0.0129902	0.00463691	0.0630243	0.0124736	0.0154821	0.0119157	0.0277464	0.00212259	0.00184763
Bacteria	Bacteroidetes	Sphingobacteriia	Sphingobacteriales	Chitinophagaceae	Ferruginibacter	4	0.0159679	0.132108	0.00542279	0.00312066	0.0100147	0.0613734	0.00214897	0	0	0.00414603	0.000704424	0.00656271	0.0468322	0.00132016	0.0242831	0.00441345	0.00939277	0.00689225	0.0149979	0.0243447	0	0.00248695	0.031717	0.012221	0.0175125	0.00294894	0.00240079	0.00172806	0.00484877	0	0.0292624	0.0336879	0.00909285	0.00848638	0.017756	0.0339473	0.00866773	0.0629501	0.00518862	0.00441328	0.0112881	0.0317967	0.0017108
Bacteria	Actinobacteria	Actinobacteria	Actinomycetales	Cellulomonadaceae	Cellulomonas	0	0.0148784	0.0110496	0.0326691	0.00252719	0.00547025	0.00497195	0.0190053	0.00503896	0.00703524	0.00654554	0.0028177	0.00172279	0.0184881	0.00141046	0.0502527	0.0087023	0.0156136	0.00967217	0.0164388	0.0156869	0.00141842	0.00494697	0.00704589	0.0348281	0.0315901	0.00284369	0.00676828	0.021677	0.00418231	0.102801	0.0214957	0.00720164	0.0205128	0.0093374	0.00925163	0.000722282	0.0138819	0.00874109	0.0190383	0.00192916	0.0077361	0.0057124	0.0222545
Bacteria	Acidobacteria	Acidobacteria_Gp18	inter_Gp18	inter_Gp18	Gp18	12	0.01443	0	0	0.0102854	0.028602	0.00154004	0.000753602	0	0.00847715	0.00406293	0	0.00433944	0	0.0943007	0.00220907	0.00915554	0	0.000730722	0	0.0167785	0.0630513	0.00130036	0.0712434	0	0.000422406	0.00610579	0.0160052	0	0.0581852	0.00145802	0	0.0153379	0.0119945	0	0	0.0620037	0.0311373	0	0	0.00879918	0.0332112	0.00217794	0.00106575
Bacteria	Proteobacteria	Alphaproteobacteria	Rhizobiales	Phyllobacteriaceae	Mesorhizobium	0	0.0140808	0.0165418	0.0331864	0.0278755	0.00234439	0.00620027	0.00734061	0.0042437	0.0131511	0.0175138	0.00153928	0.0126652	0.0297933	0.00785994	0.0146122	0.00995376	0.018174	0.0236111	0.0191444	0.00509709	0.0155517	0.0095551	0.00137963	0.0166729	0.00708129	0.0076806	0.00691607	0.0174606	0.0154175	0.00792223	0.0157196	0.0195189	0.00790307	0.0549557	0.0115989	0.0103714	0.0103557	0.00670182	0.0211843	0.0201443	0.00331547	0.00167216	0.00378604
Bacteria	Planctomycetes	Planctomycetia	Planctomycetales	Planctomycetaceae	Zavarzinella	0	0.0133628	0.0402084	0.0252401	0.0142917	0.0231027	0.0184514	0.0488828	0.0166357	0.028611	0.0132876	0.00946844	0.010377	0.0201632	0.00434548	0.011758	0.00485283	0.00594693	0.0078004	0.0186938	0.0108921	0.00715366	0.00899474	0.00511845	0.00590591	0.00546296	0.00992609	0.00476351	0.0134635	0.00557541	0.00590821	0.0158709	0.0065101	0.0158417	0.00233435	0.0153486	0.0105044	0.00936804	0.0204672	0.013312	0.00018962	0.0185184	0.00534304	0.0252841
Bacteria	Proteobacteria	Gammaproteobacteria	Pseudomonadales	Pseudomonadaceae	Rhizobacter	3	0.0131354	0.00583853	0.0112321	0.00676799	0.00930541	0.0276037	0.00757772	0.00256772	0.0139343	0.00507936	0.00630425	0.0417198	0	0.0128274	0.0400136	0.00247451	0.00495939	0.0889775	0	0.0242725	0	0.00337066	0.00995002	0.00365653	0.00378211	0.026981	0.00318836	0.000536968	0.00878797	0.00242454	0.00368378	0.0331875	0.0119945	0.0152209	0.0276028	0.00342344	0.00362729	0.003588	0.011666	0.00957139	0.0116875	0.0300173	0.00586274
Bacteria	Proteobacteria	Gammaproteobacteria	Enterobacteriales	Enterobacteriaceae	Buttiauxella	26	0.0122349	0	0	0	0.279764	0.000647891	0	0	0	0.00162637	0	0.000861393	0	0	0.00220907	0	0	0	0	0.000798977	0	0	0.00257506	0	0	0.00921027	0	0	0	0	0	0	0.0695197	0	0.0732445	0	0	0	0	0	0.395646	0.000916256	0
Bacteria	Proteobacteria	Deltaproteobacteria	Myxococcales	Nannocystaceae	Enhygromyxa	0	0.0115604	0.0029036	0.00141841	0.00335509	0.0127235	0.0171871	0.00386562	0.00415824	0.00849694	0.00682588	0.0198416	0.0198258	0.00411803	0.0325789	0.011964	0.0164279	0.00323647	0.00258172	0.00100456	0.00537337	0.0515612	0.0186631	0.0370011	0.00731306	0.00584728	0.00351179	0.00456603	0.00107394	0.0418278	0.00711711	0.00316983	0.0137144	0.00485154	0.00582108	0.00705552	0.0143381	0.0108543	0.00262365	0.00200593	0.00294258	0.0109137	0.0156843	0.00207838
Bacteria	Proteobacteria	Gammaproteobacteria	Xanthomonadales	Algiphilaceae	Algiphilus	0	0.0111264	0.0127545	0.00679286	0.0119035	0.00476458	0.0202385	0.0160207	0.00688585	0.00639364	0.00345529	0.0123727	0.00914627	0.0171414	0.0124805	0.00165504	0.00849537	0.0182668	0.015156	0.0181794	0.0104541	0.0107958	0.0175853	0.0304767	0.0152115	0.00543464	0.0160698	0.0209628	0.00388402	0.00605895	0.00890342	0.00406156	0.00238909	0.0150567	0.00593115	0.000737757	0.0178603	0.00657211	0.00417153	0.00642334	0.0033561	0.00354859	0.0123492	0.00461763
Bacteria	Actinobacteria	Actinobacteria	Actinomycetales	Pseudonocardiaceae	Saccharopolyspora	4	0.0109241	0.00553482	0.00847934	0.00962823	0.00890787	0.00295795	0.00371209	0.0108015	0.0124671	0.00357544	0.000712769	0.0108937	0.0485885	0.00507205	0.0147651	0.00441345	0	0.00224056	0.0332268	0.0194478	0.0154048	0.00588755	0.00559239	0.0168417	0.0100762	0.0491416	0.0178091	0.0237594	0	0.00412373	0.0021247	0	0.0104456	0.00985892	0.0142932	0	0.00248369	0.00623681	0.00323075	0.00483394	0.00708928	0.00291872	0.00386531
Bacteria	Chloroflexi	Thermomicrobia	Sphaerobacterales	Sphaerobacteraceae	Nitrolancea	6	0.0106255	0.00078496	0.00141841	0.00238823	0.0117646	0	0.000753602	0.0151665	0.00667971	0.0156848	0.00964367	0.0292109	0	0.0304088	0.00082752	0.0176232	0.0134574	0.00129086	0.00316661	0.000798977	0.00704118	0.0156079	0.00257506	0	0.000422406	0.00482839	0.00376577	0	0.0116696	0.00614876	0.0275739	0.0420497	0	0	0.0121159	0.0134716	0.0741809	0.0011101	0.00200593	0.00337747	0.0124006	0	0.00106575
Bacteria	Proteobacteria	Gammaproteobacteria	Legionellales	Coxiellaceae	Aquicella	11	0.010421	0.0039248	0.0231752	0.0299587	0.00383517	0.119041	0.00209306	0.0311228	0	0.0160913	0.00250457	0.00278087	0	0.00434548	0	0.00259801	0.00689168	0	0	0.00674028	0.0194736	0	0	0	0.0169222	0	0.0386554	0.000536968	0.00269759	0	0.0116994	0.00534728	0.00486918	0.00971853	0.00959084	0.000540231	0	0.00555051	0.0327746	0.0156997	0.0040142	0.126468	0.00296003
Bacteria	Actinobacteria	Actinobacteria	Actinomycetales	Micromonosporaceae	Catenuloplanes	1	0.0100636	0.0177606	0.0124136	0.00272979	0.0105234	0	0.00933606	0.0124141	0.00973048	0.00784392	0.00140885	0.000861393	0.0080025	0.00476813	0.0349336	0.0219838	0.0285929	0.00391059	0.0038697	0.0297027	0.00507887	0.0134891	0.00495792	0.0068429	0.0112341	0.0079303	0.00440556	0.00312227	0.00309139	0.00703122	0.0136166	0.00172927	0.00486918	0.0173351	0.00938559	0.00559028	0.0217942	0.0127132	0.00929029	0.00238059	0.011049	0	0.00308764
Bacteria	Proteobacteria	Gammaproteobacteria	Xanthomonadales	Xanthomonadaceae	Frateuria	1	0.0100565	0.0340213	0.0177241	0.000966856	0.00298155	0.012037	0.0111495	0.00244643	0.00203109	0.00581245	0.00352212	0.00656271	0.0222749	0	0.0442359	0.00173201	0.00237501	0.00421375	0.00100456	0.0272875	0.00362776	0.00254383	0.0206742	0.00869383	0.00921187	0.000763545	0.00396325	0.00884067	0.00290926	0.0192349	0.0101789	0.0117667	0.00433518	0.00605675	0.00926879	0.0310581	0.00652912	0.0248449	0.0130019	0.00136734	0.00211567	0.008012	0.0087353
Bacteria	Actinobacteria	Actinobacteria	Actinomycetales	Micromonosporaceae	Rhizocola	4	0.00998573	0.00776836	0	0.000796077	0.00427173	0.00919547	0	0.0189485	0.00370665	0.00170647	0.00226039	0.00543844	0.000880088	0.0127844	0.00993407	0.0312184	0.0234074	0.00240075	0.00171204	0.00239693	0	0.012809	0.0147052	0.00540452	0.000422406	0.00609727	0.0369917	0.00559041	0.00678559	0.0119017	0.000645619	0.0123948	0.0131065	0	0.00665099	0.0437827	0.0433716	0.0109861	0	0.00112582	0.00306345	0.00627835	0
Bacteria	Armatimonadetes	inter_Armatimonadetes_gp4	inter_Armatimonadetes_gp4	inter_Armatimonadetes_gp4	Armatimonadetes_gp4	0	0.00970672	0.00118747	0.0046808	0.00836015	0.020982	0.00771298	0.00502388	0.0198168	0.0182969	0.00804647	0.00744388	0.00762862	0.00329549	0.0114643	0.00248256	0.0087985	0.00935006	0.0120245	0.0125537	0.00845089	0.00568812	0.013828	0.00887294	0.0133111	0.00669697	0.0102124	0.0105848	0.0016109	0.00584727	0.0115606	0.00744095	0.00802621	0.0167876	0.00440091	0.0228842	0.00940089	0.0146882	0.00167933	0.00496838	0.00866776	0.00323439	0.00193697	0.00448331
Bacteria	Acidobacteria	Acidobacteria_Gp25	inter_Gp25	inter_Gp25	Gp25	3	0.00895585	0.000706215	0	0.00728774	0.0395302	0.00928035	0.00166073	0.00415824	0.0319479	0.00495922	0.0100758	0.0152741	0.00168522	0.00995429	0.000736355	0.00499019	0.00593027	0.0027523	0	0.00842297	0.0170932	0.00455425	0.00940222	0.00205015	0.0024778	0.0122031	0.0095524	0	0.0095729	0.0045324	0.00106235	0.0188247	0.00599723	0.00586872	0.0133036	0.0119951	0.0345684	0.000998738	0	0.0036956	0.0271365	0.00512505	0.00118927
Bacteria	Proteobacteria	Alphaproteobacteria	Rhodospirillales	Rhodospirillaceae	Dongia	0	0.00865998	0.00315989	0.0209959	0.0396023	0.00156293	0.00605081	0.00780119	0.00342363	0.00108638	0.00723328	0.004956	0.014388	0.0170282	0.00635875	0.0113054	0.00334052	0.00356252	0.0105595	0.0048099	0.0133342	0.00180476	0.00432373	0.00600848	0.0057223	0.00252955	0.00669934	0.00204283	0.00755278	0.0101201	0.00655132	0.00364483	0.00733202	0.00993638	0.035352	0.011093	0.00859465	0.00189178	0.00296386	0.0085593	0.0309197	0.00221031	0.00440857	0.00795419
Bacteria	Proteobacteria	Alphaproteobacteria	Caulobacterales	Caulobacteraceae	Brevundimonas	0	0.00853354	0.0250228	0.0129715	0.000796077	0.00234439	0.00620027	0.0103542	0.00079526	0.00724911	0.00337289	0.0022437	0.00295292	0.0054546	0.00425979	0.0348623	0.00229599	0.00409793	0.00257133	0.0504177	0.021324	0.00433506	0.00438061	0.00532918	0.00213415	0.00961573	0.00564946	0.00283041	0.0245131	0.00381804	0.00541486	0.0059057	0.00160418	0.00906639	0.00698826	0.0116985	0.000722282	0.00361471	0.0182962	0.00594215	0.00112582	0.00331547	0.00167216	0.00602347
Bacteria	Proteobacteria	Deltaproteobacteria	Myxococcales	Myxococcaceae	Aggregicoccus	0	0.00833993	0.0102534	0.00861505	0.0149096	0.0157441	0.0115357	0.00655875	0.00771695	0.00698007	0.00162637	0.0122225	0.00420831	0.0081437	0.0101391	0.0070766	0.00494903	0.0069917	0.00811395	0.00868398	0.00394965	0.0181291	0.00195053	0.00619269	0.0189907	0.00875626	0.00304438	0.0155458	0.00732657	0.0084237	0.00469257	0.00643688	0.00131964	0.017203	0.00870653	0.00345087	0.00855153	0.00309833	0.00631491	0.00798564	0.0163733	0.0101347	0.00268407	0.0047897
Bacteria	Acidobacteria	Acidobacteria_Gp1	inter_Gp1	inter_Gp1	Gp1	3	0.00823767	0.00706215	0.00385312	0.0305575	0.00541761	0.00539013	0.0134111	0.00176143	0.0118085	0.00247961	0.00641492	0.0152741	0.00885647	0.0079452	0.00082752	0.00420652	0.00255106	0	0.0225839	0.0163675	0.0097349	0	0.00409956	0.0606031	0.00669209	0.000763545	0	0.00247898	0.0016964	0.00437407	0.00246803	0.0107078	0.0124189	0.00435327	0.00338389	0.000849365	0.00516388	0.00998738	0.00544913	0.0214916	0.00474904	0.00762279	0.00574494
Bacteria	Proteobacteria	Alphaproteobacteria	Rhodospirillales	Acetobacteraceae	Craurococcus	2	0.00813582	0.0141307	0.0119241	0.00759747	0.00468878	0.00475503	0.0107866	0.0195039	0	0.00573235	0.00166971	0.000697175	0.0103115	0.00512889	0.0164733	0.00883966	0.0103615	0.00110989	0.00457717	0.00749402	0	0.00695739	0.00390736	0.00594791	0.020483	0.00666013	0.00627628	0.00614095	0.00705745	0.00469074	0.010615	0.0109447	0.0306298	0.00884946	0.00237989	0.00613644	0.00943095	0.0108979	0.00577247	0.00388186	0.00663094	0.00428089	0.0101595
Bacteria	Proteobacteria	Gammaproteobacteria	Pseudomonadales	Pseudomonadaceae	Cellvibrio	11	0.00758738	0	0.000827684	0	0.000781464	0.00271369	0	0.00256772	0.00195889	0.00739878	0.000834857	0.00387987	0	0.00660079	0	0.000824838	0.192106	0	0	0.0111125	0.00398141	0.00130036	0.000666147	0.00493436	0	0.0113577	0.00571156	0.000864028	0.00557731	0.00242454	0	0	0.00224896	0.00100946	0.000737757	0	0.000725458	0	0.00117052	0	0.00110516	0.00239755	0
Bacteria	Actinobacteria	Actinobacteria	Actinomycetales	Pseudonocardiaceae	Amycolatopsis	3	0.00708057	0.00553482	0.00327795	0.000796077	0.00192734	0.0015127	0.0135915	0.00238578	0.000944715	0.00678514	0.00212162	0.00510217	0.0154247	0.00378031	0.0196942	0.00229599	0	0.00404317	0.00808542	0.00778566	0.00283685	0.0130036	0.00947323	0.00968844	0.0134691	0.00737724	0.0102649	0.00323942	0.00172783	0.00218214	0.00146186	0.0155854	0	0	0.00157515	0.0186516	0.0392742	0.00623681	0.00324951	0.00112582	0.00272567	0.00110214	0.0111083
Bacteria	Proteobacteria	Deltaproteobacteria	Myxococcales	Cystobacteraceae	Anaeromyxobacter	2	0.00692685	0	0.00165537	0.00193371	0.00498104	0.00141791	0.0211706	0.00318104	0.00849419	0.0030472	0.0302542	0.00139435	0.00402567	0.016678	0.00082752	0	0.00255106	0.007404	0.000791653	0.0262816	0.00177207	0.034287	0.000689817	0.00962005	0.00326597	0.0048676	0.00318836	0.000647337	0.0050309	0.00218704	0.0104012	0.00292382	0.0107392	0.00460626	0.00405467	0.00192983	0.0130662	0	0.00234104	0.00273468	0.00208111	0.00101371	0.0120119
Bacteria	Chloroflexi	Caldilineae	Caldilineales	Caldilineaceae	Caldilinea	2	0.00678138	0.00819341	0.0216567	0.00488359	0.00739759	0.00389022	0.0129915	0.013598	0.00814141	0.000813187	0.00647025	0.000697175	0.0155988	0.00521458	0.00846136	0.00636515	0.0107802	0.00503087	0.00817399	0.00823618	0.000725553	0.00607669	0.000858354	0.00271954	0.0090615	0.00588807	0.000787575	0.0132468	0.00227234	0.00444835	0.0204919	0.00399328	0.00467999	0	0	0.00216685	0.0101186	0.00431838	0.00335168	0.0031736	0.00679635	0.00317752	0.0103798
Bacteria	Actinobacteria	Actinobacteria	Actinomycetales	Nocardiaceae	Nocardia	1	0.00672002	0.00219739	0.000827684	0.00290057	0.00837964	0.00857492	0.00220489	0.00244643	0.0028314	0.00552681	0.0213317	0.00574162	0.00154402	0.0117631	0.0106704	0.0329935	0.00258438	0.00112028	0.000856018	0.00874351	0.0131483	0.00263065	0.00934973	0.00156438	0.00334116	0.00626004	0.00204283	0	0.0199576	0.00153719	0.00529903	0.00845254	0.00205976	0.00806015	0.012194	0.00779735	0.00498764	0.00173345	0.00117052	0.00410202	0.00778572	0.00362764	0.00184763
Bacteria	Proteobacteria	Alphaproteobacteria	Sphingomonadales	Sphingomonadaceae	Sphingobium	20	0.00666238	0.00156992	0	0	0	0	0	0	0	0	0.000704424	0.215126	0	0	0	0	0	0	0.00100456	0	0.00145111	0	0.000666147	0.000711384	0.00167985	0.00305418	0.000800262	0.00539407	0	0.00113157	0	0.00106946	0.00374827	0.00100946	0	0	0.000725458	0.0022202	0	0	0	0	0
Bacteria	Planctomycetes	Planctomycetia	Planctomycetales	Planctomycetaceae	Blastopirellula	2	0.00663296	0.00219739	0.018678	0.0102854	0.0030537	0.00391755	0.00390731	0.00500312	0.0050069	0.00369789	0	0.00623427	0.00769593	0.00605987	0.0174735	0.0123999	0.00760321	0.00514267	0.00752649	0.0059413	0.0053489	0.0085122	0.00324121	0.0136207	0.00210226	0.00823494	0.00534092	0.00721893	0	0.00299521	0.00886596	0.0137567	0.00673093	0.00424319	0.00221327	0.00507312	0.00946382	0.00173345	0.0147899	0.00879918	0.00294496	0.00141493	0.00278391
Bacteria	Actinobacteria	Actinobacteria	Actinomycetales	Pseudonocardiaceae	Actinomycetospora	6	0.00658658	0.0235116	0.0155731	0.000780165	0.00234439	0.00610548	0.00725644	0.00250708	0.00188943	0	0	0.000861393	0.0111916	0.00150076	0.057794	0.0127303	0.00917401	0.00184061	0	0.00312275	0	0.00709808	0.0045735	0.00290315	0.00208371	0.00304438	0.0031503	0.00808023	0.00275588	0.00727361	0.0121913	0.00320837	0.00861032	0	0	0.00433369	0.00962745	0.0157223	0.00557036	0.00110332	0.00331547	0.00227939	0.00514249
Bacteria	Bacteroidetes	Cytophagia	Cytophagales	Cytophagaceae	Dyadobacter	14	0.00652596	0.00118747	0.0515362	0.00386742	0.00349027	0.00605369	0	0	0.0425591	0	0.00294813	0.0102784	0.00563593	0.00525265	0.00818082	0.00147115	0	0	0	0.00834981	0	0.00136024	0	0.00142277	0.00211203	0	0	0.000864028	0	0	0	0	0.00149931	0.0149055	0.0583421	0.00216685	0.00145092	0.00167933	0.0671499	0.00546936	0.00250802	0.00856121	0
Bacteria	Actinobacteria	Actinobacteria	Actinomycetales	Thermomonosporaceae	Actinomadura	4	0.00543392	0.00855332	0	0.00156033	0.000781464	0	0.00226081	0.00165117	0.0273931	0.00170647	0.00153928	0.00625891	0.00893142	0.010624	0.00404644	0	0.00559483	0.00112028	0.00472572	0.00290328	0.00494814	0.00124348	0.00982597	0.0069689	0.00335093	0.0269039	0.00363067	0.00258935	0	0.0113157	0.00447829	0.00329909	0.00336988	0.0116717	0.00157515	0.00391462	0.00688435	0.0104753	0	0.00220664	0.00110516	0	0.00319726
Bacteria	Proteobacteria	Betaproteobacteria	Burkholderiales	Comamonadaceae	Pseudorhodoferax	11	0.00515474	0	0	0.00193371	0.00234439	0.00778331	0.00160481	0	0.00420385	0.000813187	0	0.00972015	0	0	0.00457737	0.000824838	0.00287711	0.00223017	0	0.0151074	0	0.0013303	0.00266459	0.00142277	0.00253444	0.000763545	0.000800262	0.00949752	0.00290926	0.00169736	0	0.0182019	0.00149931	0.00465391	0.0835753	0	0	0	0	0.00273468	0.00331547	0.0110073	0.00116341
Bacteria	Actinobacteria	Actinobacteria	Actinomycetales	Jiangellaceae	Jiangella	7	0.00513671	0.0069859	0.00354602	0.00722251	0.00070931	0.00194367	0	0	0.00203109	0.00548676	0	0	0.0210365	0	0.00147271	0.0038083	0.00611359	0.00202158	0.0158738	0.00460231	0.000692871	0.00254383	0	0.0119453	0.00540144	0.00559194	0	0.023416	0.000575944	0.00905197	0.00504841	0.00972376	0.00355025	0.0163404	0.000787575	0.00223896	0.00515895	0.00842595	0.00501484	0.0059209	0.00100312	0.00274877	0
Bacteria	Firmicutes	Bacilli	Bacillales	Staphylococcaceae	Staphylococcus	7	0.00503323	0.00141243	0	0.00271388	0	0	0.00386562	0.000855908	0.00500415	0	0.0028177	0.00324826	0.015167	0.000750379	0.00165504	0.00922401	0.00118751	0.000730722	0.00401824	0.00416912	0.0211725	0.00313713	0.0027356	0.000852995	0	0	0.00240079	0.00399308	0.00230378	0.00573825	0.00199303	0.00263927	0.00410189	0	0.00616399	0.00463691	0.062507	0.00199748	0	0.00238298	0	0	0.00207838
Bacteria	Bacteroidetes	Sphingobacteriia	Sphingobacteriales	Sphingobacteriaceae	Pedobacter	17	0.00497201	0	0.00141841	0	0.00220008	0.00172963	0	0.00173662	0.00283415	0.00333284	0	0	0	0	0.00183095	0.00494903	0	0.00112028	0	0.000798977	0	0	0	0.000711384	0	0	0	0	0.00581852	0.000565787	0.000930683	0.00106946	0.00149931	0	0.143424	0.00157165	0.00145092	0	0.00200593	0	0.00174044	0.00244606	0
Bacteria	Proteobacteria	Alphaproteobacteria	Rhizobiales	Rhizobiaceae	Neorhizobium	6	0.00476867	0.000706215	0.005761	0	0.000781464	0.00129578	0	0	0.0108169	0.00349534	0	0.0136584	0.00168522	0.000660079	0.00744768	0.00312083	0.00593754	0.000560139	0.00401824	0.0015248	0.00325586	0.00319702	0.00135596	0.008828	0.00903806	0.00203242	0	0.00949752	0	0.00113157	0.00186137	0.0176302	0.00186175	0.0132027	0.0351401	0.00144456	0.000725458	0.000998738	0.00257134	0	0.00110516	0.00183251	0
Bacteria	Proteobacteria	Alphaproteobacteria	Sphingomonadales	Sphingomonadaceae	Sphingopyxis	2	0.00459744	0.0035624	0.00236457	0.00483428	0.00730956	0.00324233	0.000697686	0.00171182	0.00854936	0.000813187	0.0028177	0.0155857	0	0.00347639	0.00082752	0.00247451	0.00118751	0.00146144	0.0100456	0.00551968	0.000692871	0	0.00423643	0.00138077	0.00168962	0.00351179	0.00525657	0.00268484	0.0209354	0.00153719	0.00199303	0.00267364	0.00677334	0.00121482	0.0310408	0.00288913	0.000516388	0.00503799	0.00203432	0.00683671	0.00608421	0.00330755	0.000986677
Bacteria	Proteobacteria	Alphaproteobacteria	Rhizobiales	Hyphomicrobiaceae	Rhodoplanes	7	0.00424132	0.0120595	0.00412119	0.0100334	0.00427173	0.00422927	0.00493972	0.00770317	0.000872509	0	0.00250457	0.00344557	0.0143947	0	0.0194836	0	0.00172292	0.000560139	0.0102629	0.00861354	0	0.000650178	0.00133229	0.00343092	0.00210715	0	0	0.0125107	0.000969753	0.0012948	0.00723589	0	0.00227542	0.00359681	0.00169195	0.00440581	0.0019673	0.00573184	0.00347955	0.00500335	0.00306345	0.00444874	0.00546568
Bacteria	Actinobacteria	Actinobacteria	Actinomycetales	Nocardioidaceae	Flindersiella	5	0.00415576	0	0.00354602	0.00235641	0.00212793	0	0	0.000855908	0.000944715	0.00589186	0.00321734	0.00903978	0.0334433	0.000750379	0.00165504	0.00147115	0	0.001851	0.00856018	0.00291962	0.00491546	0.00390107	0.00204578	0.0103002	0.0113903	0.0121579	0.00582129	0	0.00287972	0.00476869	0.000531175	0.000659818	0.000749653	0.00222427	0.000904372	0.00463098	0.00309586	0	0.00501484	0.00191114	0.00300935	0	0
Bacteria	Actinobacteria	Actinobacteria	Actinomycetales	Microbacteriaceae	Microbacterium	3	0.00414284	0.00533723	0.0046808	0.00272979	0.00539809	0.00295795	0.00708869	0.00165117	0	0	0.0022437	0.0055371	0.00605229	0.000660079	0.016004	0.00255684	0.00172292	0	0.00280077	0.00854038	0.0267154	0.00260071	0.00266459	0.00450953	0.00499269	0.000811267	0.0031503	0.0016109	0.00290926	0.000808179	0.007957	0.00428047	0.00523163	0.00222427	0.00147551	0.000722282	0.000516388	0.0048694	0.00496838	0.00238059	0.00619064	0.00291872	0.00707279
Bacteria	Actinobacteria	Actinobacteria	Actinomycetales	Pseudonocardiaceae	Kibdelosporangium	4	0.0041375	0.00474986	0.00307378	0.00157624	0	0.00280848	0.00375379	0.00746058	0.00587941	0.0027222	0.00142554	0.000926956	0.00989517	0.00248857	0.00348599	0.000866003	0.00577088	0.000730722	0.00179621	0.00239693	0	0.000593299	0.00563973	0.0120794	0.00210715	0.0113479	0.00205552	0.0105741	0.00333182	0.00469257	0	0.00131964	0.00942908	0.00201892	0.0157017	0.00625168	0	0.00671732	0.00219278	0.00111474	0	0.00238531	0.00179559
Bacteria	Proteobacteria	Alphaproteobacteria	Rhodospirillales	Rhodospirillaceae	Inquilinus	14	0.00389135	0	0.012769	0.0116023	0.00141862	0	0	0	0.00566829	0.00341294	0	0.00370782	0.00857602	0.000750379	0.00901156	0	0.00118751	0.001851	0.00602736	0.0206435	0	0	0.00135596	0.00152238	0	0.00122116	0	0.0062581	0	0.000808179	0.00351316	0	0	0.00583587	0.031503	0.00144456	0	0	0.0125316	0.0164081	0.00200623	0	0
Bacteria	Proteobacteria	Gammaproteobacteria	Xanthomonadales	Xanthomonadaceae	Luteimonas	12	0.00369513	0	0.0029553	0	0	0.00129578	0	0.00429332	0	0.00101573	0.00427661	0.00365009	0.00176018	0.000750379	0.00331008	0.00247451	0.00372191	0.00168042	0	0	0.0131645	0	0.00137963	0.000669384	0.0024778	0.0102282	0	0.00172806	0.0430391	0.00614754	0	0	0.00110328	0	0.0088471	0.0110884	0.0019673	0	0.00262709	0	0	0.00183251	0
Bacteria	Actinobacteria	Actinobacteria	Actinomycetales	Cryptosporangiaceae	Cryptosporangium	4	0.00337581	0.00275739	0.00506736	0	0.008327	0.00141791	0.00369787	0.000880716	0	0.0030472	0.000834857	0.00172279	0.00991258	0	0.00946479	0.00844145	0.0058042	0.000560139	0.000791653	0.00354437	0.00362776	0.000593299	0.00498159	0.00133877	0.00664034	0.00878929	0.00361798	0.00829692	0	0.0041219	0.000930683	0.00213891	0.00241339	0.00334381	0.000787575	0.00157165	0.00206309	0.00200524	0.00103523	0	0.00230423	0.00101371	0.00348699
Bacteria	Proteobacteria	Alphaproteobacteria	Rhizobiales	Methylobacteriaceae	Methylobacterium	0	0.00335481	0.00416981	0.00153689	0.00159215	0.00283724	0.0015127	0.00251194	0.00171182	0.00297581	0.00337289	0.00379133	0.00172279	0.00456581	0.000750379	0.010022	0.000866003	0.00256772	0.00348303	0.00357261	0.0045744	0.00391605	0.00497691	0.00292781	0.00552307	0.00126722	0.00203242	0.00473814	0.00269567	0.00193951	0.00687288	0.00651237	0.00345855	0.0037235	0.00350152	0.00328426	0.00144456	0.00382132	0.000470834	0.00109639	0.00225165	0.00401247	0.00110214	0.00224166
Bacteria	Proteobacteria	Alphaproteobacteria	Rhodospirillales	Acetobacteraceae	Roseomonas	7	0.00310394	0.00078496	0.00706093	0	0	0	0.000697686	0.00079526	0	0.00170647	0	0.000926956	0.00352035	0	0.00504986	0.000824838	0.00237501	0.00112028	0.00579903	0.00169903	0.000692871	0.00254383	0.000666147	0.00322837	0.00422406	0.000811267	0.000800262	0.00968708	0.000726644	0.0190741	0.000645619	0	0.00551639	0.00121482	0.02599	0.00283416	0.000725458	0.0011101	0.00151722	0	0	0	0.000986677
Bacteria	Proteobacteria	Gammaproteobacteria	Enterobacteriales	Enterobacteriaceae	Erwinia	29	0.00267792	0	0	0	0.000781464	0	0	0	0	0.00101573	0	0.000861393	0	0	0	0	0	0	0	0	0	0	0	0	0	0.00305418	0	0	0	0	0	0	0.00899584	0.0352297	0.0464669	0	0	0	0	0	0.00110516	0	0
Bacteria	Actinobacteria	Actinobacteria	Acidimicrobiales	Iamiaceae	Iamia	9	0.00264757	0.00189368	0.00354602	0.000780165	0.00156293	0.00172963	0.00139537	0.00427954	0	0	0.000704424	0	0.0193774	0	0.0110056	0.00259801	0	0.00279031	0.012831	0.00145164	0	0.0023732	0.00275927	0.00271954	0.00250612	0.00233836	0.000787575	0.00582877	0	0.00218214	0.0015763	0	0.000758472	0.00233435	0	0.00144456	0.00175823	0.00146302	0.00501484	0.00110332	0.00221031	0.00244606	0.00197335
Bacteria	Bacteroidetes	Sphingobacteriia	Sphingobacteriales	Chitinophagaceae	Taibaiella	27	0.00250216	0.00118747	0.000827684	0	0	0	0	0	0	0	0	0	0.000805134	0	0	0	0.0016896	0	0.00513611	0.000798977	0	0	0	0	0	0	0	0.00172806	0.00581852	0	0	0	0	0	0.0720861	0	0	0.00167933	0.00117052	0	0	0	0
Bacteria	Proteobacteria	Betaproteobacteria	Burkholderiales	Comamonadaceae	Delftia	5	0.00230842	0.00118747	0.00212761	0.00333918	0.00149077	0.00237752	0.0030561	0.00171182	0.00406219	0.0030472	0.000704424	0.00523392	0.0075963	0.00161948	0.00165504	0.00312083	0.00203231	0	0	0	0.00138574	0.00127342	0.00373882	0.00271954	0.00126722	0.00386545	0	0.00172806	0.00406115	0.00242637	0.00210748	0.0033361	0.0022666	0	0.00147551	0.00512217	0.0019673	0.00167933	0.0030089	0.00104172	0.00105783	0.00214045	0.000820865
Bacteria	Actinobacteria	Actinobacteria	Actinomycetales	Micromonosporaceae	Actinoplanes	7	0.00229809	0.00604344	0.00508291	0.00625723	0.00070931	0	0	0.000855908	0	0.00247961	0.00321734	0	0.00168522	0.00218925	0.00975174	0.00173201	0	0.00444995	0.00158331	0.00322383	0	0.00201042	0.000666147	0.00286115	0.000422406	0.000610579	0.00395056	0.00626215	0	0.00396051	0.00193686	0.000659818	0.00523163	0.00121482	0.000787575	0.00144456	0.00145092	0.00481196	0.00552631	0.0072264	0.00100312	0	0
Bacteria	Proteobacteria	Alphaproteobacteria	Rhizobiales	Bradyrhizobiaceae	Bosea	9	0.00199777	0.00564972	0.00165537	0.000966856	0.00156293	0.0015127	0.00181426	0.00167598	0	0.000813187	0.00142554	0.00155857	0.00249036	0.000660079	0.00220907	0	0.00256772	0.00112028	0	0.00399489	0	0.00136024	0.00290414	0.00156438	0	0.0054965	0.000800262	0.00172806	0.00145329	0.00250554	0	0.00601239	0	0	0.0156922	0	0.000725458	0.00798991	0.00234104	0.00136734	0.00221031	0.00110214	0.00256575
Bacteria	Proteobacteria	Alphaproteobacteria	Rhizobiales	Xanthobacteraceae	Ancylobacter	9	0.00191309	0.00394485	0	0.00391674	0.00227224	0.00172963	0	0	0.00188943	0.000853235	0	0.000926956	0.00168522	0.00375189	0	0.00169084	0.00291043	0.000560139	0.00996582	0.00387649	0.00145111	0.00130036	0.00238286	0.00133877	0.000816493	0.00304438	0.00408566	0.0043174	0.000969753	0	0.00444384	0	0.000749653	0	0	0.00223896	0.00175823	0.00295854	0	0.00397189	0.00191691	0.00244606	0
Bacteria	Proteobacteria	Gammaproteobacteria	Legionellales	Legionellaceae	Legionella	21	0.00117672	0.00141243	0	0	0.00376301	0	0.000753602	0	0	0	0.00140885	0.000697175	0.00235786	0	0	0	0	0.00146144	0.00100456	0	0.00177207	0	0.00133229	0.0207625	0	0	0.000800262	0	0	0	0.0032281	0	0.000758472	0	0	0.000849365	0	0.00199748	0	0	0.00289235	0	0.00106575
Bacteria	Actinobacteria	Actinobacteria	Actinomycetales	Thermomonosporaceae	Actinocorallia	16	0.00111471	0	0	0	0	0	0	0.00259253	0	0	0	0	0.00550344	0.000750379	0.00165504	0.000824838	0.00170626	0.00221978	0.00487426	0	0	0	0.00154817	0.000852995	0.0012389	0.00487612	0.0031503	0.000536968	0.000726644	0	0.00146186	0.000534728	0	0.00350152	0	0.000849365	0.000725458	0	0	0	0	0	0
Bacteria	Proteobacteria	Gammaproteobacteria	Xanthomonadales	Xanthomonadaceae	Xanthomonas	32	0.000280443	0	0	0	0	0.000864813	0	0.00079526	0	0	0	0	0	0	0	0	0	0.000560139	0	0	0	0	0	0	0	0	0	0	0	0	0	0	0	0	0.00787575	0	0	0	0	0	0	0.00122303	0
Bacteria	Proteobacteria	Alphaproteobacteria	Rhizobiales	Rhizobiales_incertae_sedis	Vasilyevaea	29	0.000271993	0	0	0.00272979	0	0	0	0	0	0	0	0	0.00161897	0	0	0	0	0.000560139	0	0.000798977	0	0.000593299	0	0.00227576	0	0	0	0	0	0	0	0	0	0.00121482	0	0	0	0	0	0.00238059	0	0	0
Bacteria	Proteobacteria	Betaproteobacteria	Burkholderiales	Burkholderiaceae	Cupriavidus	29	0.000199992	0	0	0	0	0	0.000907128	0	0	0	0	0	0	0	0	0	0	0	0	0	0	0	0.000666147	0.000711384	0	0	0	0	0	0.00137397	0.000645619	0	0	0	0	0.00144456	0.00145092	0	0	0	0	0	0.00128287
Bacteria	Actinobacteria	Actinobacteria	Actinomycetales	Thermomonosporaceae	Actinoallomurus	31	0.000144101	0	0	0	0	0	0	0	0.00108638	0.00101573	0	0	0	0	0	0	0	0	0	0.000798977	0	0	0	0.000711384	0	0	0.00157515	0	0	0	0	0	0	0	0	0	0	0	0	0	0	0	0
Bacteria	Actinobacteria	Actinobacteria	Actinomycetales	Kineosporiaceae	Kineosporia	36	0	0	0	0	0	0	0	0	0	0	0	0	0	0	0	0	0	0	0	0	0	0	0	0	0	0	0	0	0	0	0	0	0	0	0	0	0	0	0	0	0	0	0
Bacteria	Bacteroidetes	Cytophagia	Cytophagales	Cytophagaceae	Larkinella	36	0	0	0	0	0	0	0	0	0	0	0	0	0	0	0	0	0	0	0	0	0	0	0	0	0	0	0	0	0	0	0	0	0	0	0	0	0	0	0	0	0	0	0
[truncated: 30 more columns]
