# Supplementary material for: Defining the root endosphere and rhizosphere microbiomes from the World Olive Germplasm Collection
Source: Sci Rep. 2019 Dec 31;9:20423. doi: 10.1038/s41598-019-56977-9 (PMC6938483; doi:10.1038/s41598-019-56977-9)
Supplement: Supplementary file 3 — Table S5. [file 41598_2019_56977_MOESM3_ESM.zip › Table S5 - Core Fungi.xlsx]

## Sheet: SigGenera_Variety_endo_rhizo_Bo
Kingdom	Phylum	Class	Order	Family	Genus	Core_Endo	Core_Rhizo	Comparison	Ave_Endo	Ave_Rhizo	Ave_Both	Endo_Abbadi Abou_Gabra-842	Endo_Abou Kanani	Endo_Abou Satl Mohazam	Endo_Arbequina	Endo_Barnea	Endo_Barri	Endo_Chemlal de Kabylie	Endo_Dokkar	Endo_Forastera de Tortosa	Endo_Frantoio	Endo_Grappolo	Endo_Jabali	Endo_Kalamon	Endo_Klon_14_1812	Endo_Koroneiki	Endo_Leccino	Endo_Llumeta	Endo_Maarri	Endo_Majhol_1013	Endo_Majhol_152	Endo_Manzanilla de Sevilla	Endo_Manzanillera de Huercal Overa	Endo_Mari	Endo_Mastoiditis	Endo_Mavreya	Endo_Megaritiki	Endo_Menya	Endo_Morrut	Endo_Myrtolia	Endo_Picual	Endo_Piñonera	Endo_Uslu	Endo_Verdial de Velez_Malaga	Rhizo_Abbadi Abou_Gabra-842	Rhizo_Abou Kanani	Rhizo_Abou Satl Mohazam	Rhizo_Arbequina	Rhizo_Barnea
k__Fungi	p__Ascomycota	c__Sordariomycetes	o__Savoryellales	f__Savoryellaceae	g__Canalisporium	0	0	0	29.5336	6.24235	35.776	4.00404	19.6183	28.2511	64.0682	47.5375	33.3608	5.11076	24.036	57.7438	42.0483	14.9723	7.48591	55.6556	25.4096	39.6641	9.82763	19.42	10.311	11.2762	25.0338	59.013	43.9964	29.9233	2.32023	3.17354	59.0987	10.233	58.082	27.0549	18.6893	24.7833	47.5412	45.8663	2.42019	0.0933759	3.29091	1.57162	6.33989
k__Fungi	p__Ascomycota	c__Dothideomycetes	o__Botryosphaeriales	f__Botryosphaeriaceae	g__Macrophomina	0	0	0	10.9298	1.87695	12.8068	0.0512033	11.3066	3.64922	0.312163	6.62806	23.4019	9.75787	10.1476	2.65381	0.194943	2.20971	0.234775	23.5193	10.1882	0.632888	15.7185	26.0035	17.1749	3.12864	26.5708	21.9421	15.8293	35.4692	11.9802	4.53176	1.47782	2.83291	1.51029	16.6816	24.1376	5.75931	23.6666	1.38127	5.12344	0.041253	0.202327	0.163176	0.251958
k__Fungi	p__Ascomycota	c__Eurotiomycetes	o__Chaetothyriales	f__Herpotrichiellaceae	g__Minimelanolocus	4	7	11	4.58293	0.84708	5.43001	33.8319	10.4193	6.61674	3.71374	0.922819	5.55544	25.6203	0	0	5.1597	0	22.432	0.0974996	0.511306	0.0151887	2.93967	0.0316945	1.30148	8.3294	0.00587941	0.0109613	0	0.376541	3.08888	0.0164609	0.00714541	12.2662	0.00151943	0.029303	3.69671	4.22586	0.00266923	0.0103074	1.67506	0.320184	1.79676	0.0477227	0.0108522
k__Fungi	p__Ascomycota	c__Eurotiomycetes	o__Eurotiales	f__Aspergillaceae	g__Aspergillus	0	0	0	1.65954	3.52476	5.18429	0.465982	0.443632	0.367438	0.219636	0.107339	0.0221966	0.806998	1.26262	1.25131	3.48098	0.589616	0.114078	0.36927	0.356754	0.137853	11.6614	0.636138	1.39226	0.0672609	8.51533	1.80235	0.177608	0.600589	0.710023	1.56183	1.90853	0.509917	0.499773	0.724908	3.39722	2.48372	0.175864	7.94432	1.16004	0.314187	0.590164	0.191656	2.26219
k__Fungi	p__Basidiomycota	c__Agaricomycetes	o__Agaricales	f__Agaricaceae	g__Lepiota	13	9	22	2.44397	1.27097	3.71494	0	0.0142511	0	0.0335047	0	0	0.015753	0.521415	2.0551	0	0.00135551	0.0103327	0.00639427	0	1.84421	20.9521	0	0.00813603	0	0	0.0361729	0.00338203	0	0	24.0494	0.00654879	0	0.00151943	16.7954	0.0013705	0	9.81209	4.48261	0.0215564	0	0.020971	5.47329	0.049975
k__Fungi	p__Ascomycota	c__Sordariomycetes	o__Togniniales	f__Togniniaceae	g__Phaeoacremonium	11	11	22	2.71422	0.74207	3.45629	0	0	0.00162689	0	27.7974	0	0	0.0761718	0	0.296292	1.46532	0	3.08875	0.00776004	0.632675	0.00607977	13.4674	0.00311236	0	0.365725	0	0.020141	0	0	11.2996	0.0145054	6.51412	0.0159019	18.9555	0.0326104	0.000885042	3.13964	2.36799	0	0	0.0281985	0.00647375	22.5831
k__Fungi	p__Basidiomycota	c__Agaricomycetes	o__Agaricales	f__Bolbitiaceae	g__Conocybe	8	9	17	1.09009	2.22437	3.31447	0.00731475	0.00558862	4.19249	0.00642137	0.046607	0.00136966	0	0	0.00959026	0.00589866	0.344299	0	0.00639427	0.00205799	0.00677204	0.0123343	0.0082203	0.00213867	22.8407	0	0.0833071	0	8.07124	0.00140534	0.0241692	0.00714541	0	0	0.101042	0.183647	0.000885042	0.0021073	0	0.673145	0.432128	4.03913	2.20431	0
k__Fungi	p__Ascomycota	c__Eurotiomycetes	o__Chaetothyriales	f__Herpotrichiellaceae	g__Exophiala	1	1	2	2.03364	0.596374	2.63001	1.68218	2.14842	0.352678	1.40871	1.03001	0.648529	0	0.00168393	0.0357041	13.0808	4.86683	3.77948	0.412703	2.76111	4.81686	4.30686	0.0636595	1.87282	2.07686	5.81131	0.0279421	0.281598	2.54653	7.58513	0.0164609	0.020243	1.27904	0.198747	1.72426	1.66396	0.288595	0.307666	0.0126741	0.387017	0.0594865	0.83741	0.117688	1.45703
k__Fungi	p__Basidiomycota	c__Agaricomycetes	o__Agaricales	f__Entolomataceae	g__Entoloma	14	1	15	0.861975	1.70118	2.56315	1.12115	0.142511	3.31032	0.00781922	0	0.0236867	0.0451977	0	0	0	0	2.94269	0.00931749	0.0202443	0	0.636776	0	0.65964	0	0.00274733	0	0	0	0.14034	0	0.0281996	19.1524	0	0.0106947	0.0913724	0.0953133	0.00477653	0	0.368127	0.101859	0.124553	0.151218	0.00555278
k__Fungi	p__Ascomycota	c__Eurotiomycetes	o__Chaetothyriales	f__Trichomeriaceae	g__Knufia	7	0	7	0.630414	1.90704	2.53745	0.0613046	3.0455	0.233156	0.0128427	0.00129269	2.50732	0	0	0.00714082	0.0198413	0	1.31733	0	0.309527	0.00612858	4.04211	0.0156495	0.635858	0.739692	0.00293971	0.0109613	0.0992119	0	0	0	0.00714541	4.39894	0.00151943	1.44452	0.424743	0.205618	0.0021073	1.25125	2.77897	0.597857	0.731771	0.547632	0.191194
k__Fungi	p__Ascomycota	c__Pezizomycetes	o__Pezizales	f__Pezizaceae	g__Peziza	16	4	20	0.29574	1.59341	1.88915	0.00734862	0.686847	0	0.00642137	0	0.0116016	0	0	0.0428449	0	1.19691	0.00292989	0.00639427	0	0	0.008777	0	0.00311236	7.44599	0.0264574	0	0	0	0.00140534	0	0.00714541	0	0	0.0106947	0.0013705	0.293177	0	0	0.0226328	3.74047	0	1.50586	0
k__Fungi	p__Basidiomycota	c__Malasseziomycetes	o__Malasseziales	f__Malasseziaceae	g__Malassezia	0	0	0	0.279483	1.4407	1.72018	0.353542	0.0322165	0.0968275	0.129437	0.0470036	0.00648569	0.716473	0.157087	0.0381016	0.255791	0.0350175	0.0201742	0.873735	0.0177487	0.0251578	0.0201639	0.292679	0.0112484	0.165689	2.04083	0.330403	0.0805639	0.133616	0.0414233	0.196252	0.292339	0.0318055	0.123031	0.0877499	0.493409	1.984	0.00688384	0.0860494	0.103852	0.0728083	0.330454	0.319642	0.446878
k__Fungi	p__Ascomycota	c__Eurotiomycetes	o__Chaetothyriales	f__Herpotrichiellaceae	g__Cladophialophora	17	9	26	1.45409	0.188497	1.64258	0	0	0	0	1.12353	0.00398814	0.159028	0.00405564	4.17738	0	0.192898	0	7.38585	0	0.446085	0.0185014	13.35	0.00525103	0	0	0	7.15639	0	0	4.98749	0.0875207	0	0	4.11001	0	0	4.77681	0	0.0713637	0	0.0157282	0	0.063593
k__Fungi	p__Basidiomycota	c__Agaricomycetes	o__Agaricales	f__Omphalotaceae	g__Marasmiellus	18	17	35	0.910587	0.67709	1.58768	0.0146634	0.107388	0.0259202	0	0	0	0.00299585	0	0	0	0	0	0.0127885	17.3012	0	12.2852	0.177432	0.00311236	0	0	0.0279421	0	0.00280065	0.00799361	0.0164609	0	0	0.0045583	0.0588928	0	0	0	0	0.00154071	0.0478813	0	0	19.1904
k__Fungi	p__Basidiomycota	c__Agaricomycetes	o__Agaricales	f__Marasmiaceae	g__Moniliophthora	23	23	46	1.10642	0.317374	1.42379	0	0.0214777	0	0	0	0.0019336	0	0.00168393	29.5156	0	0.0281532	0.0103327	0	0	0	0	0	0.0112484	0	0	0	0	0	0	0	0	0	0.00982415	0	6.90915	0	0.00230856	0	0	0	0	0	0.00529942
k__Fungi	p__Ascomycota	c__Eurotiomycetes	o__Chaetothyriales	f__Herpotrichiellaceae	g__Capronia	10	0	10	0.92832	0.111756	1.04008	0.00731475	3.918	0.00285315	0	0	0.0182081	0	0	0.00714082	0	0	0	0.00639427	0.483274	0.0102548	4.64352	0.223339	0.00622471	0.0433358	0.467046	4.92163	0	0.0980965	0.0261643	0	0.00714541	0.0183951	0	6.7716	3.153	0.552574	4.40132	0.847723	0.174198	0.112049	0.116892	0.0122258	0.0943972
k__Fungi	p__Ascomycota	c__Dothideomycetes	o__Dothideales	f__Aureobasidiaceae	g__Aureobasidium	21	0	21	0.237266	0.781243	1.01851	0	0	0.00285315	0.0117124	0	0	0	0	0	0	0.849904	0	0	0.00941442	0	0	0	0	0.0138677	0.049975	0.0109613	0.020141	0	0	6.82654	0.0130976	0.0165782	0.00474024	0	0	0	0	0	0.0881953	0.0142429	1.94546	0.382442	0.306085
k__Fungi	p__Basidiomycota	c__Agaricomycetes	o__Agaricales	f__Psathyrellaceae	g__Coprinopsis	22	3	25	0.550653	0.421399	0.972053	0.165344	0	0.00325378	0	0	0	0	0.00405564	0	0.32468	17.5837	0	0.00971534	0	0.00493389	0	0.0558347	0	0	0.00293971	0	0	0	0.00799361	0	0	0	0	0	0.00914232	0	0	0	0.00821487	0.0238787	0.528194	0.236146	0.124867
k__Fungi	p__Kickxellomycota	c__Kickxellomycetes	o__Kickxellales	f__Kickxellaceae	g__Ramicandelaber	30	4	34	0.000335465	0.94496	0.945296	0	0	0	0	0	0	0	0	0	0	0.00686436	0	0	0	0	0	0	0	0	0	0	0	0.00280065	0.00140534	0	0	0	0	0	0	0	0	0	0	0.427593	0.554064	0.294945	0.874299
k__Fungi	p__Basidiomycota	c__Agaricomycetes	o__Agaricales	f__Agaricaceae	g__Leucocoprinus	26	22	48	0.400846	0.400984	0.80183	0	0.310012	0	0	0.00595339	0.00136966	0	10.5893	0	0.0396825	0	0	0	0	0	0	0.0082203	2.27341	0	0	0	0	0	0	0	0	0	0	0	0	0	0	0	0.00770357	0.0199505	0	0	0
k__Fungi	p__Ascomycota	c__Sordariomycetes	o__Microascales	f__Microascaceae	g__Acaulium	23	23	46	0.560726	0.191016	0.751742	0	0	0	0	0	0	0	14.0218	0	0.00589866	0	0.00344887	0	0	0	0	0	0	0	0	0.0180865	0	0	0.00140534	1.18451	0	0.000917869	3.10011	0	0.163208	0	0.00461712	0	0	0	0.0126454	0	0
k__Fungi	p__Basidiomycota	c__Agaricomycetes	o__Agaricales	f__Agaricaceae	g__Chlorophyllum	28	30	58	0.583638	0.0889075	0.672546	0	0	0	0	0	0	0	0	0	0	0.0281532	0	0.00465875	0	19.2192	0	0	0.00311236	0	0	0	0	0	0	0	0	0	0.00491207	0	0	0	0	0	0	0	0	0	0
k__Fungi	p__Ascomycota	c__Sordariomycetes	o__Glomerellales	f__Glomerellaceae	g__Glomerella	24	9	33	0.137588	0.457314	0.594902	4.30242	0	0.00162689	0	0.0189072	0.00547863	0	0	0.0998602	0	0	0	0	0	0	0	0	0	0.0121882	0	0	0.0834647	0	0	0	0	0	0	0.00981547	0	0.00663284	0	0	0.166804	0.00220985	0.0126454	0.132712	4.28534
k__Fungi	p__Ascomycota	c__Sordariomycetes	o__Hypocreales	f__Hypocreaceae	g__Trichoderma	23	2	25	0.269179	0.308031	0.57721	0	0	0	0	0.298285	0.00136966	0.00299585	0	0	0.00589866	0	0	0	0.0156907	0	0	0	0	0	0	0	0	0	0.00799361	0	0	0.00224997	0	1.56012	0.00777182	6.98054	0	0	0.0702595	0.10253	0.663728	0.234972	0.393487
k__Fungi	p__Ascomycota	c__Dothideomycetes	o__Pleosporales	f__Sporormiaceae	g__Preussia	23	4	27	0.0673288	0.471473	0.538801	0.047766	0.0855066	0.00142657	0	0	0.0309376	0	0	0	0	0	0	0	1.83779	0.1716	0.00202659	0	0	0.0138677	0	0	0	0.00609121	0	0	0	0	0	0	0.0248385	0	0	0	0.0189931	0.0141802	0.143152	0.0278862	0.123349
k__Fungi	p__Ascomycota	c__Eurotiomycetes	o__Onygenales	f__Onygenales_fam_Incertae_sedis	g__Spiromastix	33	1	34	0	0.38073	0.38073	0	0	0	0	0	0	0	0	0	0	0	0	0	0	0	0	0	0	0	0	0	0	0	0	0	0	0	0	0	0	0	0	0	0.0354228	0.0244958	1.57267	0.00191736	0.031895
k__Fungi	p__Basidiomycota	c__Agaricomycetes	o__Agaricales	f__Tricholomataceae	g__Melanoleuca	24	25	49	0.354185	0.0255188	0.379704	0	0.0677432	11.5923	0.00781922	0	0	0	0.00168393	0	0.00271699	0	0	0.00465875	0	0	0	0.00782473	0	0	0	0	0	0	0	0	0	0.000917869	0	0	0	0	0	0.00239309	0	0.0154689	0.723498	0	0
k__Fungi	p__Basidiomycota	c__Agaricomycetes	o__Agaricales	f__Amanitaceae	g__Limacella	31	25	56	0.0145749	0.358814	0.373389	0	0	0	0	0.480052	0	0	0	0	0	0	0	0	0	0	0	0	0	0	0	0	0	0	0	0	0	0.000917869	0	0	0	0	0	0	0.0378779	0	0	0	0
k__Fungi	p__Calcarisporiellomycota	c__Calcarisporiellomycetes	o__Calcarisporiellales	f__Calcarisporiellaceae	g__Calcarisporiella	32	7	39	9.97138e-05	0.325992	0.326092	0	0	0	0	0	0	0	0	0	0	0	0	0	0	0	0	0	0	0	0	0	0	0.00329056	0	0	0	0	0	0	0	0	0	0	0.0359341	0.0230195	0.0126454	0	0
k__Fungi	p__Ascomycota	c__Eurotiomycetes	o__Onygenales	f__Arachnomycetaceae	g__Arachnomyces	14	4	18	0.081514	0.190676	0.27219	0.234682	0.502976	0.159801	0	0	0	0.0924567	0	0	0.0733586	0.597199	0.0206932	0	0.0246959	0.00657851	0	0	0	0.0393323	0	0	0.0338203	0.0336078	0.508397	0.0196165	0.050447	0.25709	0	0	0.0013705	0.0252088	0.00863047	0	0.0154071	0.11586	0.188925	0.0743633	0.0111056
k__Fungi	p__Ascomycota	c__Dothideomycetes	o__Pleosporales	f__Pleosporaceae	g__Alternaria	15	2	17	0.095627	0.167159	0.262786	0	0.898656	0	0.00781922	0	0.205851	0	0.0744879	0	0	0.0867526	1.58886	0	0.0422113	0.00612858	0.0182691	0	0.0687103	0.00462257	0.0235177	0	0	0.0506329	0.0098374	0	0.00714541	0.0165782	0	0	0.0424855	0	0	0.00312813	0.0257074	0.0398396	0.0951282	0.213794	0.0736183
k__Fungi	p__Ascomycota	c__Sordariomycetes	o__Microascales	f__Microascaceae	g__Microascus	27	12	39	0.00541681	0.256719	0.262136	0.0219443	0	0	0	0	0	0	0.00168393	0	0	0.112613	0.0206932	0	0	0	0	0	0	0	0	0	0	0	0	0.0102778	0	0	0	0	0	0	0.0115428	0	0.0138664	0	0.030931	0.883064	0.0219578
k__Fungi	p__Mucoromycota	c__Mucoromycetes	o__Mucorales	f__Cunninghamellaceae	g__Cunninghamella	28	12	40	0.00160444	0.243613	0.245218	0	0	0	0	0	0	0	0.0372439	0	0	0.00271102	0	0	0	0	0	0	0.00311236	0	0	0	0	0	0	0.00513888	0	0	0.00474024	0	0	0	0	0	0.118635	0	0.0379363	0.0188822	0.00555278
k__Fungi	p__Basidiomycota	c__Agaricomycetes	o__Agaricales	f__Agaricaceae	g__Agaricus	31	30	61	0.0315888	0.198147	0.229736	0	0	0	0	0	0	0	1.03898	0	0	0	0.00344887	0	0	0	0	0	0	0	0	0	0	0	0	0	0	0	0	0	0	0	0	0	0	0	0	0	0
k__Fungi	p__Ascomycota	c__Eurotiomycetes	o__Onygenales	f__Ascosphaeraceae	g__Ascosphaera	33	9	42	0	0.21218	0.21218	0	0	0	0	0	0	0	0	0	0	0	0	0	0	0	0	0	0	0	0	0	0	0	0	0	0	0	0	0	0	0	0	0	0	0.0039901	0.0661348	0.0222429	0.0489616
k__Fungi	p__Ascomycota	c__Dothideomycetes	o__Dothideales	f__Dothioraceae	g__Hormonema	31	8	39	0.000281197	0.205138	0.20542	0	0	0	0	0	0	0	0	0.00714082	0	0	0	0	0	0	0	0	0.00213867	0	0	0	0	0	0	0	0	0	0	0	0	0	0	0	0.00308143	0	0.0515517	0.0557724	0
k__Fungi	p__Ascomycota	c__Dothideomycetes	o__Pleosporales	f__Phaeosphaeriaceae	g__Paraphoma	23	5	28	0.10453	0.0733225	0.177852	0.0146972	0	0.00285315	0	0.151257	0	0	0	0	0	0	0.026369	0	0	0	0.336674	0	1.83693	0.032358	0	0	0.0123651	0	0	0	0	0.0963911	0	0	0.939584	0	0	0	0.048185	0.103504	0	0.0269819	0.0295479
k__Fungi	p__Ascomycota	c__Pezizomycetes	o__Pezizales	f__Pyronemataceae	g__Scutellinia	19	14	33	0.0580201	0.112704	0.170724	0.901814	0.428099	0.077035	0	0.0093214	0	0	0	0	0	0.00135551	0.0410184	0	0.056139	0	0.0156593	0	0.0933707	0	0	0	0.142199	0.101266	0	0.0245206	0	0	0	0.002966	0	0.0198985	0	0	0.00616285	0	0	0.0393904	0
k__Fungi	p__Ascomycota	c__Eurotiomycetes	o__Onygenales	f__Gymnoascaceae	g__Gymnoascus	31	25	56	0.000372597	0.161843	0.162216	0	0	0	0	0	0	0	0	0	0	0	0	0	0	0.00612858	0.00616713	0	0	0	0	0	0	0	0	0	0	0	0	0	0	0	0	0	0	0	0	0	0
k__Fungi	p__Basidiomycota	c__Agaricomycetes	o__Corticiales	f__Corticiaceae	g__Laetisaria	33	24	57	0	0.161064	0.161064	0	0	0	0	0	0	0	0	0	0	0	0	0	0	0	0	0	0	0	0	0	0	0	0	0	0	0	0	0	0	0	0	0	0	0.223195	0	0.0161844	0
k__Fungi	p__Ascomycota	c__Dothideomycetes	o__Pleosporales	f__Leptosphaeriaceae	g__Subplenodomus	32	28	60	0.00133611	0.155708	0.157044	0.0440917	0	0	0	0	0	0	0	0	0	0	0	0	0	0	0	0	0	0	0	0	0	0	0	0	0	0	0	0	0	0	0	0	4.97952	0	0.030931	0	0
k__Fungi	p__Ascomycota	c__Sordariomycetes	o__Glomerellales	f__Glomerellaceae	g__Colletotrichum	30	7	37	0.00122603	0.141553	0.142779	0	0	0	0	0	0.00136966	0	0	0	0	0	0	0	0.00512781	0	0	0	0	0	0	0.0339616	0	0	0	0	0	0	0	0	0	0	0	0	0.00154071	0.00313136	0.0252908	0.442547	0.098426
k__Fungi	p__Basidiomycota	c__Agaricomycetes	o__Agaricales	f__Stephanosporaceae	g__Cristinia	31	17	48	0.00137424	0.138476	0.13985	0	0	0	0	0	0	0	0	0	0	0	0	0	0.0205112	0	0	0	0	0	0	0	0	0	0	0	0	0	0	0	0.0248385	0	0	0	0	0	0.11534	0.0226581	0
k__Fungi	p__Ascomycota	c__Sordariomycetes	o__Hypocreales	f__Ophiocordycipitaceae	g__Purpureocillium	26	13	39	0.0471335	0.0896749	0.136808	0.0402698	0.0966495	0	0	0	0.00547863	0	0	0	0	0	0	0	1.34192	0	0	0	0	0	0	0	0	0	0	0	0.00714541	0.0541215	0	0.00981547	0	0	0	0	0.10589	0.018233	0.0593047	0.0666549	0
k__Fungi	p__Mortierellomycota	c__Mortierellomycetes	o__Mortierellales	f__Mortierellaceae	g__Mortierella	33	20	53	0	0.131853	0.131853	0	0	0	0	0	0	0	0	0	0	0	0	0	0	0	0	0	0	0	0	0	0	0	0	0	0	0	0	0	0	0	0	0	0	0.00755105	0.0126454	0	0.0441689
k__Fungi	p__Ascomycota	c__Dothideomycetes	o__Pleosporales	f__Didymellaceae	g__Phoma	26	0	26	0.00411035	0.127467	0.131577	0.0201349	0.0198397	0	0	0	0.00821794	0	0	0	0	0	0	0	0	0	0.00260988	0	0	0	0	0	0	0.0812188	0	0	0	0	0	0.000879275	0.002741	0	0	0	0.0465707	0.203861	0.0558244	0.153733	0.0161516
k__Fungi	p__Ascomycota	c__Dothideomycetes	o__Pleosporales	f__Phaeosphaeriaceae	g__Chaetosphaeronema	31	5	36	0.00128865	0.0987785	0.100067	0	0	0	0	0	0	0	0	0	0	0	0	0	0	0	0	0	0	0	0	0	0	0.0392091	0	0	0	0	0	0	0	0.00331642	0	0	0.163951	0.131794	0.0178882	0.124077	0.0108522
k__Fungi	p__Basidiomycota	c__Agaricomycetes	o__Cantharellales	f__Ceratobasidiaceae	g__Thanatephorus	31	25	56	0.00483207	0.0843576	0.0891897	0	0	0	0	0	0.0605061	0	0	0	0	0.0989522	0	0	0	0	0	0	0	0	0	0	0	0	0	0	0	0	0	0	0	0	0	0	0.0180106	0	0	0	0
k__Fungi	p__Basidiomycota	c__Agaricomycetes	o__Agaricales	f__Tricholomataceae	g__Calyptella	31	29	60	0.0740272	0.0148037	0.0888309	0	0	0	0	0	0	0	0	0	0	0	2.4349	0	0	0	0	0	0	0	0	0	0	0	0.00799361	0	0	0	0	0	0	0	0	0	0	0	0	0	0
k__Fungi	p__Ascomycota	c__Pezizomycetes	o__Pezizales	f__Pyronemataceae	g__Pseudotricharina	33	24	57	0	0.0874516	0.0874516	0	0	0	0	0	0	0	0	0	0	0	0	0	0	0	0	0	0	0	0	0	0	0	0	0	0	0	0	0	0	0	0	0	0	0	0	0.00191736	0
k__Fungi	p__Ascomycota	c__Eurotiomycetes	o__Chaetothyriales	f__Herpotrichiellaceae	g__Veronaea	20	8	28	0.0411462	0.0278626	0.0690089	0	0.0824328	0.0240271	0.0642137	0	0.153079	0	0	0	0	0	0.0556679	0	0.00769172	0	0	0	0.0715842	0.0138677	0	0	0	0.0644149	0.00402177	0	0	0.0165216	0	0	0.0740071	0.726296	0	0	0.0154003	0.0132591	0.0713775	0.00971062	0.00529942
k__Fungi	p__Ascomycota	c__Sordariomycetes	o__Hypocreales	f__Cordycipitaceae	g__Isaria	31	10	41	0.000799311	0.0634576	0.0642569	0	0.0107388	0	0.0156384	0	0	0	0	0	0	0	0	0	0	0	0	0	0	0	0	0	0	0	0	0	0	0	0	0	0	0	0	0	0.00154071	0.1903	0	0.00647375	0.0631809
k__Fungi	p__Ascomycota	c__Dothideomycetes	o__Tubeufiales	f__Tubeufiaceae	g__Helicoma	32	17	49	0.0281266	0.0325316	0.0606582	0	0	0	0	0	0	0	0	0	0	0	0	0	0	0	0.928178	0	0	0	0	0	0	0	0	0	0	0	0	0	0	0	0	0	0.00335717	0.263467	0.00524274	0.00971062	0.0737693
k__Fungi	p__Ascomycota	c__Dothideomycetes	o__Pleosporales	f__Pleosporales_fam_Incertae_sedis	g__Polyschema	33	29	62	0	0.0587807	0.0587807	0	0	0	0	0	0	0	0	0	0	0	0	0	0	0	0	0	0	0	0	0	0	0	0	0	0	0	0	0	0	0	0	0	0	0	0	0	0
k__Fungi	p__Ascomycota	c__Lecanoromycetes	o__Lecanorales	f__Ramalinaceae	g__Ramalina	28	27	55	0.0250781	0.0333792	0.0584573	0.0110229	0	0	0.0625538	0	0	0.546743	0	0	0	0	0	0	0	0	0	0.115084	0	0	0	0	0	0	0	0	0.0921732	0	0	0	0	0	0	0	0	0	0	0.00929541	0
k__Fungi	p__Glomeromycota	c__Glomeromycetes	o__Glomerales	f__Glomeraceae	g__Dominikia	20	18	38	0.024496	0.0325658	0.0570618	0	0.0322165	0	0.00642137	0	0.0104739	0.0472094	0	0.0167829	0.238095	0	0	0	0.0769978	0	0	0.0246609	0	0	0	0	0	0	0.109617	0.0637536	0	0	0.00948047	0	0.110329	0	0.0623312	0	0	0.0159604	0	0	0
k__Fungi	p__Ascomycota	c__Pezizomycetes	o__Pezizales	f__Pyronemataceae	g__Ramsbottomia	31	22	53	0.000371792	0.0512957	0.0516675	0	0	0	0	0	0.0038672	0	0	0	0	0	0	0	0	0	0	0	0	0	0	0	0	0.00840195	0	0	0	0	0	0	0	0	0	0	0.00462214	0	0	0.0226581	0.888445
k__Fungi	p__Basidiomycota	c__Agaricomycetes	o__Agaricales	f__Agaricaceae	g__Melanophyllum	33	26	59	0	0.0474245	0.0474245	0	0	0	0	0	0	0	0	0	0	0	0	0	0	0	0	0	0	0	0	0	0	0	0	0	0	0	0	0	0	0	0	0	0	0	0	0	0.0758132
k__Fungi	p__Ascomycota	c__Sordariomycetes	o__Sordariales	f__Chaetomiaceae	g__Dichotomopilus	33	15	48	0	0.0455167	0.0455167	0	0	0	0	0	0	0	0	0	0	0	0	0	0	0	0	0	0	0	0	0	0	0	0	0	0	0	0	0	0	0	0	0	0	0	0.0513294	0	0
k__Fungi	p__Basidiomycota	c__Agaricomycetes	o__Agaricales	f__Tricholomataceae	g__Neohygrophorus	29	24	53	0.0302297	0.0141405	0.0443703	0.0100675	0.356278	0	0	0	0.0154688	0	0	0	0	0	0	0	0	0	0	0	0	0	0	0	0	0	0	0	0	0.615768	0	0	0	0	0	0	0.0306856	0.232034	0	0	0
k__Fungi	p__Basidiomycota	c__Agaricomycetes	o__Agaricales	f__Agaricaceae	g__Leucoagaricus	30	29	59	0.00965215	0.0337011	0.0433533	0	0	0	0	0	0	0	0	0	0	0	0	0	0	0	0	0	0	0	0	0	0	0	0	0	0	0.211497	0	0	0	0.102809	0.00421461	0	0	0	0	0	0
k__Fungi	p__Mucoromycota	c__Mucoromycetes	o__Mucorales	f__Mucoraceae	g__Mucor	32	20	52	0.000246456	0.0285647	0.0288111	0	0	0	0	0	0	0	0	0	0	0.00813306	0	0	0	0	0	0	0	0	0	0	0	0	0	0	0	0	0	0	0	0	0	0	0.00462214	0	0.0379363	0.0615006	0.00244559
k__Fungi	p__Chytridiomycota	c__Rhizophlyctidomycetes	o__Rhizophlyctidales	f__Borealophlyctidaceae	g__Borealophlyctis	32	25	57	0.000853126	0.0237799	0.0246331	0	0	0	0	0	0	0	0	0	0	0.0281532	0	0	0	0	0	0	0	0	0	0	0	0	0	0	0	0	0	0	0	0	0	0	0	0.00662954	0	0.0215212	0
k__Fungi	p__Basidiomycota	c__Agaricomycetes	o__Agaricales	f__Pluteaceae	g__Pluteus	30	28	58	0.00517955	0.0148695	0.0200491	0	0	0	0	0	0	0	0	0	0	0	0	0	0	0.0836833	0	0	0	0	0	0	0.043278	0	0	0	0	0	0	0.0439638	0	0	0	0	0	0	0	0	0
k__Fungi	p__Basidiomycota	c__Agaricomycetes	o__Cantharellales	f__Ceratobasidiaceae	g__Ceratobasidium	33	32	65	0	0.0190448	0.0190448	0	0	0	0	0	0	0	0	0	0	0	0	0	0	0	0	0	0	0	0	0	0	0	0	0	0	0	0	0	0	0	0	0	0	0	0	0	0
k__Fungi	p__Ascomycota	c__Dothideomycetes	o__Pleosporales	f__Lentitheciaceae	g__Pleurophoma	32	20	52	0.000166505	0.0184923	0.0186588	0	0	0	0	0	0	0	0	0	0	0	0	0	0	0	0	0	0	0	0.00549466	0	0	0	0	0	0	0	0	0	0	0	0	0	0.0100715	0.0116039	0	0	0
k__Fungi	p__Ascomycota	c__Pezizomycetes	o__Pezizales	f__Pyronemataceae	g__Boubovia	33	32	65	0	0.0156605	0.0156605	0	0	0	0	0	0	0	0	0	0	0	0	0	0	0	0	0	0	0	0	0	0	0	0	0	0	0	0	0	0	0	0	0	0	0	0	0	0
k__Fungi	p__Basidiomycota	c__Agaricomycetes	o__Agaricales	f__Lyophyllaceae	g__Lyophyllum	32	31	63	7.26535e-05	0.0154537	0.0155263	0	0	0	0	0	0	0	0	0.00239756	0	0	0	0	0	0	0	0	0	0	0	0	0	0	0	0	0	0	0	0	0	0	0	0	0	0	0	0	0
k__Fungi	p__Ascomycota	c__Dothideomycetes	o__Venturiales	f__Sympoventuriaceae	g__Ochroconis	33	14	47	0	0.0152187	0.0152187	0	0	0	0	0	0	0	0	0	0	0	0	0	0	0	0	0	0	0	0	0	0	0	0	0	0	0	0	0	0	0	0	0	0	0.00626272	0	0.00971062	0
k__Fungi	p__Chytridiomycota	c__Spizellomycetes	o__Spizellomycetales	f__Powellomycetaceae	g__Powellomyces	33	10	43	0	0.0148342	0.0148342	0	0	0	0	0	0	0	0	0	0	0	0	0	0	0	0	0	0	0	0	0	0	0	0	0	0	0	0	0	0	0	0	0	0	0.0345607	0	0.00971062	0.00489117
k__Fungi	p__Ascomycota	c__Eurotiomycetes	o__Chaetothyriales	f__Trichomeriaceae	g__Bradymyces	33	22	55	0	0.0121268	0.0121268	0	0	0	0	0	0	0	0	0	0	0	0	0	0	0	0	0	0	0	0	0	0	0	0	0	0	0	0	0	0	0	0	0	0.010785	0.00313136	0.0126454	0	0
k__Fungi	p__Ascomycota	c__Dothideomycetes	o__Pleosporales	f__Didymosphaeriaceae	g__Paraconiothyrium	33	23	56	0	0.00891792	0.00891792	0	0	0	0	0	0	0	0	0	0	0	0	0	0	0	0	0	0	0	0	0	0	0	0	0	0	0	0	0	0	0	0	0	0.159634	0.00626272	0.0252908	0.00323687	0
	Core microbiome in both compartments
	Core microbiome in Rhizosphere
underlined	Predominant in Endosphere (Relative abundance > 1%)
double underlined	Predominant in Rhizosphere (Relative abundance > 1%)
Bold	Predominant in one or both cores.
[truncated: 94 more columns]

## Sheet: Endo
Kingdom	Phylum	Class	Order	Family	Genus	Core_Endo	Ave_Endo	Endo_Abbadi Abou_Gabra-842: mean rel. freq. (%)	Endo_Abou Kanani: mean rel. freq. (%)	Endo_Abou Satl Mohazam: mean rel. freq. (%)	Endo_Arbequina: mean rel. freq. (%)	Endo_Barnea: mean rel. freq. (%)	Endo_Barri: mean rel. freq. (%)	Endo_Chemlal de Kabylie: mean rel. freq. (%)	Endo_Dokkar: mean rel. freq. (%)	Endo_Forastera de Tortosa: mean rel. freq. (%)	Endo_Frantoio: mean rel. freq. (%)	Endo_Grappolo: mean rel. freq. (%)	Endo_Jabali: mean rel. freq. (%)	Endo_Kalamon: mean rel. freq. (%)	Endo_Klon_14_1812: mean rel. freq. (%)	Endo_Koroneiki: mean rel. freq. (%)	Endo_Leccino: mean rel. freq. (%)	Endo_Llumeta: mean rel. freq. (%)	Endo_Maarri: mean rel. freq. (%)	Endo_Majhol_1013: mean rel. freq. (%)	Endo_Majhol_152: mean rel. freq. (%)	Endo_Manzanilla de Sevilla: mean rel. freq. (%)	Endo_Manzanillera de Huercal Overa: mean rel. freq. (%)	Endo_Mari: mean rel. freq. (%)	Endo_Mastoiditis: mean rel. freq. (%)	Endo_Mavreya: mean rel. freq. (%)	Endo_Megaritiki: mean rel. freq. (%)	Endo_Menya: mean rel. freq. (%)	Endo_Morrut: mean rel. freq. (%)	Endo_Myrtolia: mean rel. freq. (%)	Endo_Picual: mean rel. freq. (%)	Endo_Piñonera: mean rel. freq. (%)	Endo_Uslu: mean rel. freq. (%)	Endo_Verdial de Velez_Malaga: mean rel. freq. (%)	Endo_Abbadi Abou_Gabra-842: std. dev. (%)	Endo_Abou Kanani: std. dev. (%)	Endo_Abou Satl Mohazam: std. dev. (%)	Endo_Arbequina: std. dev. (%)	Endo_Barnea: std. dev. (%)	Endo_Barri: std. dev. (%)	Endo_Chemlal de Kabylie: std. dev. (%)	Endo_Dokkar: std. dev. (%)	Endo_Forastera de Tortosa: std. dev. (%)
k__Fungi	p__Ascomycota	c__Sordariomycetes	o__Savoryellales	f__Savoryellaceae	g__Canalisporium	0	29.5336	4.00404	19.6183	28.2511	64.0682	47.5375	33.3608	5.11076	24.036	57.7438	42.0483	14.9723	7.48591	55.6556	25.4096	39.6641	9.82763	19.42	10.311	11.2762	25.0338	59.013	43.9964	29.9233	2.32023	3.17354	59.0987	10.233	58.082	27.0549	18.6893	24.7833	47.5412	45.8663	5.64123	19.49	8.90929	42.6565	9.29919	17.0842	6.69714	33.8841	40.2926
k__Fungi	p__Ascomycota	c__Dothideomycetes	o__Botryosphaeriales	f__Botryosphaeriaceae	g__Macrophomina	0	10.9298	0.0512033	11.3066	3.64922	0.312163	6.62806	23.4019	9.75787	10.1476	2.65381	0.194943	2.20971	0.234775	23.5193	10.1882	0.632888	15.7185	26.0035	17.1749	3.12864	26.5708	21.9421	15.8293	35.4692	11.9802	4.53176	1.47782	2.83291	1.51029	16.6816	24.1376	5.75931	23.6666	1.38127	0.0724124	9.05198	4.6375	0.214398	6.25145	4.07293	9.786	3.42544	2.97397
k__Fungi	p__Ascomycota	c__Eurotiomycetes	o__Eurotiales	f__Aspergillaceae	g__Aspergillus	0	1.65954	0.465982	0.443632	0.367438	0.219636	0.107339	0.0221966	0.806998	1.26262	1.25131	3.48098	0.589616	0.114078	0.36927	0.356754	0.137853	11.6614	0.636138	1.39226	0.0672609	8.51533	1.80235	0.177608	0.600589	0.710023	1.56183	1.90853	0.509917	0.499773	0.724908	3.39722	2.48372	0.175864	7.94432	0.351273	0.145904	0.354373	0.0667308	0.0763648	0.023666	0.578391	1.05552	0.565311
k__Fungi	p__Basidiomycota	c__Malasseziomycetes	o__Malasseziales	f__Malasseziaceae	g__Malassezia	0	0.279483	0.353542	0.0322165	0.0968275	0.129437	0.0470036	0.00648569	0.716473	0.157087	0.0381016	0.255791	0.0350175	0.0201742	0.873735	0.0177487	0.0251578	0.0201639	0.292679	0.0112484	0.165689	2.04083	0.330403	0.0805639	0.133616	0.0414233	0.196252	0.292339	0.0318055	0.123031	0.0877499	0.493409	1.984	0.00688384	0.0860494	0.437481	0.045561	0.123981	0.0538613	0.0353033	0.00483436	0.611022	0.205189	0.0488861
k__Fungi	p__Ascomycota	c__Eurotiomycetes	o__Chaetothyriales	f__Herpotrichiellaceae	g__Exophiala	1	2.03364	1.68218	2.14842	0.352678	1.40871	1.03001	0.648529	0	0.00168393	0.0357041	13.0808	4.86683	3.77948	0.412703	2.76111	4.81686	4.30686	0.0636595	1.87282	2.07686	5.81131	0.0279421	0.281598	2.54653	7.58513	0.0164609	0.020243	1.27904	0.198747	1.72426	1.66396	0.288595	0.307666	0.0126741	1.59532	2.11905	0.286929	1.89181	1.45666	0.29333	0	0.00238143	0.0504932
k__Fungi	p__Ascomycota	c__Eurotiomycetes	o__Chaetothyriales	f__Herpotrichiellaceae	g__Minimelanolocus	4	4.58293	33.8319	10.4193	6.61674	3.71374	0.922819	5.55544	25.6203	0	0	5.1597	0	22.432	0.0974996	0.511306	0.0151887	2.93967	0.0316945	1.30148	8.3294	0.00587941	0.0109613	0	0.376541	3.08888	0.0164609	0.00714541	12.2662	0.00151943	0.029303	3.69671	4.22586	0.00266923	0.0103074	21.9281	7.80036	4.45862	3.93089	1.30506	1.01199	36.1991	0	0
k__Fungi	p__Ascomycota	c__Eurotiomycetes	o__Chaetothyriales	f__Trichomeriaceae	g__Knufia	7	0.630414	0.0613046	3.0455	0.233156	0.0128427	0.00129269	2.50732	0	0	0.00714082	0.0198413	0	1.31733	0	0.309527	0.00612858	4.04211	0.0156495	0.635858	0.739692	0.00293971	0.0109613	0.0992119	0	0	0	0.00714541	4.39894	0.00151943	1.44452	0.424743	0.205618	0.0021073	1.25125	0.049864	3.82556	0.200576	0.0181624	0.00182814	3.33603	0	0	0.0100986
k__Fungi	p__Basidiomycota	c__Agaricomycetes	o__Agaricales	f__Bolbitiaceae	g__Conocybe	8	1.09009	0.00731475	0.00558862	4.19249	0.00642137	0.046607	0.00136966	0	0	0.00959026	0.00589866	0.344299	0	0.00639427	0.00205799	0.00677204	0.0123343	0.0082203	0.00213867	22.8407	0	0.0833071	0	8.07124	0.00140534	0.0241692	0.00714541	0	0	0.101042	0.183647	0.000885042	0.0021073	0	0.0103446	0.0079035	5.92908	0.00908119	0.0659123	0.00193699	0	0	0.0135627
k__Fungi	p__Ascomycota	c__Eurotiomycetes	o__Chaetothyriales	f__Herpotrichiellaceae	g__Capronia	10	0.92832	0.00731475	3.918	0.00285315	0	0	0.0182081	0	0	0.00714082	0	0	0	0.00639427	0.483274	0.0102548	4.64352	0.223339	0.00622471	0.0433358	0.467046	4.92163	0	0.0980965	0.0261643	0	0.00714541	0.0183951	0	6.7716	3.153	0.552574	4.40132	0.847723	0.0103446	3.82796	0.00403496	0	0	0.0202195	0	0	0.0100986
k__Fungi	p__Ascomycota	c__Sordariomycetes	o__Togniniales	f__Togniniaceae	g__Phaeoacremonium	11	2.71422	0	0	0.00162689	0	27.7974	0	0	0.0761718	0	0.296292	1.46532	0	3.08875	0.00776004	0.632675	0.00607977	13.4674	0.00311236	0	0.365725	0	0.020141	0	0	11.2996	0.0145054	6.51412	0.0159019	18.9555	0.0326104	0.000885042	3.13964	2.36799	0	0	0.00230077	0	20.2496	0	0	0.104171	0
k__Fungi	p__Basidiomycota	c__Agaricomycetes	o__Agaricales	f__Agaricaceae	g__Lepiota	13	2.44397	0	0.0142511	0	0.0335047	0	0	0.015753	0.521415	2.0551	0	0.00135551	0.0103327	0.00639427	0	1.84421	20.9521	0	0.00813603	0	0	0.0361729	0.00338203	0	0	24.0494	0.00654879	0	0.00151943	16.7954	0.0013705	0	9.81209	4.48261	0	0.0201541	0	0.0322504	0	0	0.0222781	0.737393	2.86409
k__Fungi	p__Basidiomycota	c__Agaricomycetes	o__Agaricales	f__Entolomataceae	g__Entoloma	14	0.861975	1.12115	0.142511	3.31032	0.00781922	0	0.0236867	0.0451977	0	0	0	0	2.94269	0.00931749	0.0202443	0	0.636776	0	0.65964	0	0.00274733	0	0	0	0.14034	0	0.0281996	19.1524	0	0.0106947	0.0913724	0.0953133	0.00477653	0	0.599524	0.201541	4.53304	0.011058	0	0.0189577	0.0639193	0	0
k__Fungi	p__Ascomycota	c__Eurotiomycetes	o__Onygenales	f__Arachnomycetaceae	g__Arachnomyces	14	0.081514	0.234682	0.502976	0.159801	0	0	0	0.0924567	0	0	0.0733586	0.597199	0.0206932	0	0.0246959	0.00657851	0	0	0	0.0393323	0	0	0.0338203	0.0336078	0.508397	0.0196165	0.050447	0.25709	0	0	0.0013705	0.0252088	0.00863047	0	0.169929	0.711315	0.216977	0	0	0	0.0654255	0	0
k__Fungi	p__Ascomycota	c__Dothideomycetes	o__Pleosporales	f__Pleosporaceae	g__Alternaria	15	0.095627	0	0.898656	0	0.00781922	0	0.205851	0	0.0744879	0	0	0.0867526	1.58886	0	0.0422113	0.00612858	0.0182691	0	0.0687103	0.00462257	0.0235177	0	0	0.0506329	0.0098374	0	0.00714541	0.0165782	0	0	0.0424855	0	0	0.00312813	0	0.811763	0	0.011058	0	0.250008	0	0.105342	0
k__Fungi	p__Ascomycota	c__Pezizomycetes	o__Pezizales	f__Pezizaceae	g__Peziza	16	0.29574	0.00734862	0.686847	0	0.00642137	0	0.0116016	0	0	0.0428449	0	1.19691	0.00292989	0.00639427	0	0	0.008777	0	0.00311236	7.44599	0.0264574	0	0	0	0.00140534	0	0.00714541	0	0	0.0106947	0.0013705	0.293177	0	0	0.0103925	0.965427	0	0.00908119	0	0.0164071	0	0	0.0605918
k__Fungi	p__Ascomycota	c__Eurotiomycetes	o__Chaetothyriales	f__Herpotrichiellaceae	g__Cladophialophora	17	1.45409	0	0	0	0	1.12353	0.00398814	0.159028	0.00405564	4.17738	0	0.192898	0	7.38585	0	0.446085	0.0185014	13.35	0.00525103	0	0	0	7.15639	0	0	4.98749	0.0875207	0	0	4.11001	0	0	4.77681	0	0	0	0	0	0.862078	0.00320812	0.221729	0.00573555	5.9077
k__Fungi	p__Basidiomycota	c__Agaricomycetes	o__Agaricales	f__Omphalotaceae	g__Marasmiellus	18	0.910587	0.0146634	0.107388	0.0259202	0	0	0	0.00299585	0	0	0	0	0	0.0127885	17.3012	0	12.2852	0.177432	0.00311236	0	0	0.0279421	0	0.00280065	0.00799361	0.0164609	0	0	0.0045583	0.0588928	0	0	0	0	0.0103687	0.15187	0.0366567	0	0	0	0.00423677	0	0
k__Fungi	p__Ascomycota	c__Pezizomycetes	o__Pezizales	f__Pyronemataceae	g__Scutellinia	19	0.0580201	0.901814	0.428099	0.077035	0	0.0093214	0	0	0	0	0	0.00135551	0.0410184	0	0.056139	0	0.0156593	0	0.0933707	0	0	0	0.142199	0.101266	0	0.0245206	0	0	0	0.002966	0	0.0198985	0	0	0.637783	0.201202	0.108944	0	0.0131825	0	0	0	0
k__Fungi	p__Ascomycota	c__Eurotiomycetes	o__Chaetothyriales	f__Herpotrichiellaceae	g__Veronaea	20	0.0411462	0	0.0824328	0.0240271	0.0642137	0	0.153079	0	0	0	0	0	0.0556679	0	0.00769172	0	0	0	0.0715842	0.0138677	0	0	0	0.0644149	0.00402177	0	0	0.0165216	0	0	0.0740071	0.726296	0	0	0	0.0938705	0.0178629	0.0908119	0	0.157698	0	0	0
k__Fungi	p__Glomeromycota	c__Glomeromycetes	o__Glomerales	f__Glomeraceae	g__Dominikia	20	0.024496	0	0.0322165	0	0.00642137	0	0.0104739	0.0472094	0	0.0167829	0.238095	0	0	0	0.0769978	0	0	0.0246609	0	0	0	0	0	0	0.109617	0.0637536	0	0	0.00948047	0	0.110329	0	0.0623312	0	0	0.045561	0	0.00908119	0	0.0148124	0.0385261	0	0.0237347
k__Fungi	p__Ascomycota	c__Dothideomycetes	o__Dothideales	f__Aureobasidiaceae	g__Aureobasidium	21	0.237266	0	0	0.00285315	0.0117124	0	0	0	0	0	0	0.849904	0	0	0.00941442	0	0	0	0	0.0138677	0.049975	0.0109613	0.020141	0	0	6.82654	0.0130976	0.0165782	0.00474024	0	0	0	0	0	0	0	0.00403496	0.00839681	0	0	0	0	0
k__Fungi	p__Basidiomycota	c__Agaricomycetes	o__Agaricales	f__Psathyrellaceae	g__Coprinopsis	22	0.550653	0.165344	0	0.00325378	0	0	0	0	0.00405564	0	0.32468	17.5837	0	0.00971534	0	0.00493389	0	0.0558347	0	0	0.00293971	0	0	0	0.00799361	0	0	0	0	0	0.00914232	0	0	0	0.233832	0	0.00460154	0	0	0	0	0.00573555	0
k__Fungi	p__Basidiomycota	c__Agaricomycetes	o__Agaricales	f__Marasmiaceae	g__Moniliophthora	23	1.10642	0	0.0214777	0	0	0	0.0019336	0	0.00168393	29.5156	0	0.0281532	0.0103327	0	0	0	0	0	0.0112484	0	0	0	0	0	0	0	0	0	0.00982415	0	6.90915	0	0.00230856	0	0	0.030374	0	0	0	0.00273452	0	0.00238143	41.6567
k__Fungi	p__Ascomycota	c__Sordariomycetes	o__Microascales	f__Microascaceae	g__Acaulium	23	0.560726	0	0	0	0	0	0	0	14.0218	0	0.00589866	0	0.00344887	0	0	0	0	0	0	0	0	0.0180865	0	0	0.00140534	1.18451	0	0.000917869	3.10011	0	0.163208	0	0.00461712	0	0	0	0	0	0	0	0	9.96191	0
k__Fungi	p__Ascomycota	c__Sordariomycetes	o__Hypocreales	f__Hypocreaceae	g__Trichoderma	23	0.269179	0	0	0	0	0.298285	0.00136966	0.00299585	0	0	0.00589866	0	0	0	0.0156907	0	0	0	0	0	0	0	0	0	0.00799361	0	0	0.00224997	0	1.56012	0.00777182	6.98054	0	0	0	0	0	0	0.421838	0.00193699	0.00423677	0	0
k__Fungi	p__Ascomycota	c__Dothideomycetes	o__Pleosporales	f__Phaeosphaeriaceae	g__Paraphoma	23	0.10453	0.0146972	0	0.00285315	0	0.151257	0	0	0	0	0	0	0.026369	0	0	0	0.336674	0	1.83693	0.032358	0	0	0.0123651	0	0	0	0	0.0963911	0	0	0.939584	0	0	0	0.020785	0	0.00403496	0	0.21391	0	0	0	0
k__Fungi	p__Ascomycota	c__Dothideomycetes	o__Pleosporales	f__Sporormiaceae	g__Preussia	23	0.0673288	0.047766	0.0855066	0.00142657	0	0	0.0309376	0	0	0	0	0	0	0	1.83779	0.1716	0.00202659	0	0	0.0138677	0	0	0	0.00609121	0	0	0	0	0	0	0.0248385	0	0	0	0.0675514	0.120925	0.00201748	0	0	0.0437524	0	0	0
k__Fungi	p__Basidiomycota	c__Agaricomycetes	o__Agaricales	f__Tricholomataceae	g__Melanoleuca	24	0.354185	0	0.0677432	11.5923	0.00781922	0	0	0	0.00168393	0	0.00271699	0	0	0.00465875	0	0	0	0.00782473	0	0	0	0	0	0	0	0	0	0.000917869	0	0	0	0	0	0.00239309	0	0.0741979	16.394	0.011058	0	0	0	0.00238143	0
k__Fungi	p__Ascomycota	c__Sordariomycetes	o__Glomerellales	f__Glomerellaceae	g__Glomerella	24	0.137588	4.30242	0	0.00162689	0	0.0189072	0.00547863	0	0	0.0998602	0	0	0	0	0	0	0	0	0	0.0121882	0	0	0.0834647	0	0	0	0	0	0	0.00981547	0	0.00663284	0	0	5.99168	0	0.00230077	0	0.0267388	0.00774795	0	0	0.141224
k__Fungi	p__Basidiomycota	c__Agaricomycetes	o__Agaricales	f__Agaricaceae	g__Leucocoprinus	26	0.400846	0	0.310012	0	0	0.00595339	0.00136966	0	10.5893	0	0.0396825	0	0	0	0	0	0	0.0082203	2.27341	0	0	0	0	0	0	0	0	0	0	0	0	0	0	0	0	0.415851	0	0	0.00589378	0.00193699	0	14.9755	0
k__Fungi	p__Ascomycota	c__Sordariomycetes	o__Hypocreales	f__Ophiocordycipitaceae	g__Purpureocillium	26	0.0471335	0.0402698	0.0966495	0	0	0	0.00547863	0	0	0	0	0	0	0	1.34192	0	0	0	0	0	0	0	0	0	0	0	0.00714541	0.0541215	0	0.00981547	0	0	0	0	0.0569501	0.136683	0	0	0	0.00774795	0	0	0
k__Fungi	p__Ascomycota	c__Dothideomycetes	o__Pleosporales	f__Didymellaceae	g__Phoma	26	0.00411035	0.0201349	0.0198397	0	0	0	0.00821794	0	0	0	0	0	0	0	0	0	0.00260988	0	0	0	0	0	0	0.0812188	0	0	0	0	0	0.000879275	0.002741	0	0	0	0.0284751	0.0175888	0	0	0	0.0116219	0	0	0
k__Fungi	p__Ascomycota	c__Sordariomycetes	o__Microascales	f__Microascaceae	g__Microascus	27	0.00541681	0.0219443	0	0	0	0	0	0	0.00168393	0	0	0.112613	0.0206932	0	0	0	0	0	0	0	0	0	0	0	0	0.0102778	0	0	0	0	0	0	0.0115428	0	0.0310339	0	0	0	0	0	0	0.00238143	0
k__Fungi	p__Basidiomycota	c__Agaricomycetes	o__Agaricales	f__Agaricaceae	g__Chlorophyllum	28	0.583638	0	0	0	0	0	0	0	0	0	0	0.0281532	0	0.00465875	0	19.2192	0	0	0.00311236	0	0	0	0	0	0	0	0	0	0.00491207	0	0	0	0	0	0	0	0	0	0	0	0	0	0
k__Fungi	p__Ascomycota	c__Lecanoromycetes	o__Lecanorales	f__Ramalinaceae	g__Ramalina	28	0.0250781	0.0110229	0	0	0.0625538	0	0	0.546743	0	0	0	0	0	0	0	0	0	0.115084	0	0	0	0	0	0	0	0	0.0921732	0	0	0	0	0	0	0	0.0155888	0	0	0.0884644	0	0	0.773211	0	0
k__Fungi	p__Mucoromycota	c__Mucoromycetes	o__Mucorales	f__Cunninghamellaceae	g__Cunninghamella	28	0.00160444	0	0	0	0	0	0	0	0.0372439	0	0	0.00271102	0	0	0	0	0	0	0.00311236	0	0	0	0	0	0	0.00513888	0	0	0.00474024	0	0	0	0	0	0	0	0	0	0	0	0	0.0526709	0
k__Fungi	p__Basidiomycota	c__Agaricomycetes	o__Agaricales	f__Tricholomataceae	g__Neohygrophorus	29	0.0302297	0.0100675	0.356278	0	0	0	0.0154688	0	0	0	0	0	0	0	0	0	0	0	0	0	0	0	0	0	0	0	0	0.615768	0	0	0	0	0	0	0.0142375	0.503853	0	0	0	0.0218762	0	0	0
k__Fungi	p__Basidiomycota	c__Agaricomycetes	o__Agaricales	f__Agaricaceae	g__Leucoagaricus	30	0.00965215	0	0	0	0	0	0	0	0	0	0	0	0	0	0	0	0	0	0	0	0	0	0	0	0	0	0	0.211497	0	0	0	0.102809	0.00421461	0	0	0	0	0	0	0	0	0	0
k__Fungi	p__Basidiomycota	c__Agaricomycetes	o__Agaricales	f__Pluteaceae	g__Pluteus	30	0.00517955	0	0	0	0	0	0	0	0	0	0	0	0	0	0	0.0836833	0	0	0	0	0	0	0.043278	0	0	0	0	0	0	0.0439638	0	0	0	0	0	0	0	0	0	0	0	0	0
k__Fungi	p__Ascomycota	c__Sordariomycetes	o__Glomerellales	f__Glomerellaceae	g__Colletotrichum	30	0.00122603	0	0	0	0	0	0.00136966	0	0	0	0	0	0	0	0.00512781	0	0	0	0	0	0	0.0339616	0	0	0	0	0	0	0	0	0	0	0	0	0	0	0	0	0	0.00193699	0	0	0
k__Fungi	p__Kickxellomycota	c__Kickxellomycetes	o__Kickxellales	f__Kickxellaceae	g__Ramicandelaber	30	0.000335465	0	0	0	0	0	0	0	0	0	0	0.00686436	0	0	0	0	0	0	0	0	0	0	0	0.00280065	0.00140534	0	0	0	0	0	0	0	0	0	0	0	0	0	0	0	0	0	0
k__Fungi	p__Basidiomycota	c__Agaricomycetes	o__Agaricales	f__Tricholomataceae	g__Calyptella	31	0.0740272	0	0	0	0	0	0	0	0	0	0	0	2.4349	0	0	0	0	0	0	0	0	0	0	0	0.00799361	0	0	0	0	0	0	0	0	0	0	0	0	0	0	0	0	0	0
k__Fungi	p__Basidiomycota	c__Agaricomycetes	o__Agaricales	f__Agaricaceae	g__Agaricus	31	0.0315888	0	0	0	0	0	0	0	1.03898	0	0	0	0.00344887	0	0	0	0	0	0	0	0	0	0	0	0	0	0	0	0	0	0	0	0	0	0	0	0	0	0	0	0	1.46934	0
k__Fungi	p__Basidiomycota	c__Agaricomycetes	o__Agaricales	f__Amanitaceae	g__Limacella	31	0.0145749	0	0	0	0	0.480052	0	0	0	0	0	0	0	0	0	0	0	0	0	0	0	0	0	0	0	0	0	0.000917869	0	0	0	0	0	0	0	0	0	0	0.678896	0	0	0	0
k__Fungi	p__Basidiomycota	c__Agaricomycetes	o__Cantharellales	f__Ceratobasidiaceae	g__Thanatephorus	31	0.00483207	0	0	0	0	0	0.0605061	0	0	0	0	0.0989522	0	0	0	0	0	0	0	0	0	0	0	0	0	0	0	0	0	0	0	0	0	0	0	0	0	0	0	0.0428935	0	0	0
k__Fungi	p__Basidiomycota	c__Agaricomycetes	o__Agaricales	f__Stephanosporaceae	g__Cristinia	31	0.00137424	0	0	0	0	0	0	0	0	0	0	0	0	0	0.0205112	0	0	0	0	0	0	0	0	0	0	0	0	0	0	0	0.0248385	0	0	0	0	0	0	0	0	0	0	0	0
k__Fungi	p__Ascomycota	c__Dothideomycetes	o__Pleosporales	f__Phaeosphaeriaceae	g__Chaetosphaeronema	31	0.00128865	0	0	0	0	0	0	0	0	0	0	0	0	0	0	0	0	0	0	0	0	0	0	0.0392091	0	0	0	0	0	0	0	0.00331642	0	0	0	0	0	0	0	0	0	0	0
k__Fungi	p__Ascomycota	c__Sordariomycetes	o__Hypocreales	f__Cordycipitaceae	g__Isaria	31	0.000799311	0	0.0107388	0	0.0156384	0	0	0	0	0	0	0	0	0	0	0	0	0	0	0	0	0	0	0	0	0	0	0	0	0	0	0	0	0	0	0.015187	0	0.0221161	0	0	0	0	0
k__Fungi	p__Ascomycota	c__Eurotiomycetes	o__Onygenales	f__Gymnoascaceae	g__Gymnoascus	31	0.000372597	0	0	0	0	0	0	0	0	0	0	0	0	0	0	0.00612858	0.00616713	0	0	0	0	0	0	0	0	0	0	0	0	0	0	0	0	0	0	0	0	0	0	0	0	0	0
k__Fungi	p__Ascomycota	c__Pezizomycetes	o__Pezizales	f__Pyronemataceae	g__Ramsbottomia	31	0.000371792	0	0	0	0	0	0.0038672	0	0	0	0	0	0	0	0	0	0	0	0	0	0	0	0	0.00840195	0	0	0	0	0	0	0	0	0	0	0	0	0	0	0	0.00546905	0	0	0
k__Fungi	p__Ascomycota	c__Dothideomycetes	o__Dothideales	f__Dothioraceae	g__Hormonema	31	0.000281197	0	0	0	0	0	0	0	0	0.00714082	0	0	0	0	0	0	0	0	0.00213867	0	0	0	0	0	0	0	0	0	0	0	0	0	0	0	0	0	0	0	0	0	0	0	0.0100986
k__Fungi	p__Ascomycota	c__Dothideomycetes	o__Tubeufiales	f__Tubeufiaceae	g__Helicoma	32	0.0281266	0	0	0	0	0	0	0	0	0	0	0	0	0	0	0	0.928178	0	0	0	0	0	0	0	0	0	0	0	0	0	0	0	0	0	0	0	0	0	0	0	0	0	0
k__Fungi	p__Ascomycota	c__Dothideomycetes	o__Pleosporales	f__Leptosphaeriaceae	g__Subplenodomus	32	0.00133611	0.0440917	0	0	0	0	0	0	0	0	0	0	0	0	0	0	0	0	0	0	0	0	0	0	0	0	0	0	0	0	0	0	0	0	0.0623551	0	0	0	0	0	0	0	0
k__Fungi	p__Chytridiomycota	c__Rhizophlyctidomycetes	o__Rhizophlyctidales	f__Borealophlyctidaceae	g__Borealophlyctis	32	0.000853126	0	0	0	0	0	0	0	0	0	0	0.0281532	0	0	0	0	0	0	0	0	0	0	0	0	0	0	0	0	0	0	0	0	0	0	0	0	0	0	0	0	0	0	0
k__Fungi	p__Mucoromycota	c__Mucoromycetes	o__Mucorales	f__Mucoraceae	g__Mucor	32	0.000246456	0	0	0	0	0	0	0	0	0	0	0.00813306	0	0	0	0	0	0	0	0	0	0	0	0	0	0	0	0	0	0	0	0	0	0	0	0	0	0	0	0	0	0	0
k__Fungi	p__Ascomycota	c__Dothideomycetes	o__Pleosporales	f__Lentitheciaceae	g__Pleurophoma	32	0.000166505	0	0	0	0	0	0	0	0	0	0	0	0	0	0	0	0	0	0	0	0.00549466	0	0	0	0	0	0	0	0	0	0	0	0	0	0	0	0	0	0	0	0	0	0
k__Fungi	p__Calcarisporiellomycota	c__Calcarisporiellomycetes	o__Calcarisporiellales	f__Calcarisporiellaceae	g__Calcarisporiella	32	9.97138e-05	0	0	0	0	0	0	0	0	0	0	0	0	0	0	0	0	0	0	0	0	0	0	0.00329056	0	0	0	0	0	0	0	0	0	0	0	0	0	0	0	0	0	0	0
k__Fungi	p__Basidiomycota	c__Agaricomycetes	o__Agaricales	f__Lyophyllaceae	g__Lyophyllum	32	7.26535e-05	0	0	0	0	0	0	0	0	0.00239756	0	0	0	0	0	0	0	0	0	0	0	0	0	0	0	0	0	0	0	0	0	0	0	0	0	0	0	0	0	0	0	0	0.00339067
k__Fungi	p__Ascomycota	c__Dothideomycetes	o__Pleosporales	f__Pleosporales_fam_Incertae_sedis	g__Polyschema	33	0	0	0	0	0	0	0	0	0	0	0	0	0	0	0	0	0	0	0	0	0	0	0	0	0	0	0	0	0	0	0	0	0	0	0	0	0	0	0	0	0	0	0
k__Fungi	p__Ascomycota	c__Eurotiomycetes	o__Onygenales	f__Onygenales_fam_Incertae_sedis	g__Spiromastix	33	0	0	0	0	0	0	0	0	0	0	0	0	0	0	0	0	0	0	0	0	0	0	0	0	0	0	0	0	0	0	0	0	0	0	0	0	0	0	0	0	0	0	0
k__Fungi	p__Ascomycota	c__Pezizomycetes	o__Pezizales	f__Pyronemataceae	g__Pseudotricharina	33	0	0	0	0	0	0	0	0	0	0	0	0	0	0	0	0	0	0	0	0	0	0	0	0	0	0	0	0	0	0	0	0	0	0	0	0	0	0	0	0	0	0	0
k__Fungi	p__Ascomycota	c__Dothideomycetes	o__Pleosporales	f__Didymosphaeriaceae	g__Paraconiothyrium	33	0	0	0	0	0	0	0	0	0	0	0	0	0	0	0	0	0	0	0	0	0	0	0	0	0	0	0	0	0	0	0	0	0	0	0	0	0	0	0	0	0	0	0
k__Fungi	p__Chytridiomycota	c__Spizellomycetes	o__Spizellomycetales	f__Powellomycetaceae	g__Powellomyces	33	0	0	0	0	0	0	0	0	0	0	0	0	0	0	0	0	0	0	0	0	0	0	0	0	0	0	0	0	0	0	0	0	0	0	0	0	0	0	0	0	0	0	0
k__Fungi	p__Basidiomycota	c__Agaricomycetes	o__Agaricales	f__Agaricaceae	g__Melanophyllum	33	0	0	0	0	0	0	0	0	0	0	0	0	0	0	0	0	0	0	0	0	0	0	0	0	0	0	0	0	0	0	0	0	0	0	0	0	0	0	0	0	0	0	0
k__Fungi	p__Ascomycota	c__Eurotiomycetes	o__Chaetothyriales	f__Trichomeriaceae	g__Bradymyces	33	0	0	0	0	0	0	0	0	0	0	0	0	0	0	0	0	0	0	0	0	0	0	0	0	0	0	0	0	0	0	0	0	0	0	0	0	0	0	0	0	0	0	0
k__Fungi	p__Mortierellomycota	c__Mortierellomycetes	o__Mortierellales	f__Mortierellaceae	g__Mortierella	33	0	0	0	0	0	0	0	0	0	0	0	0	0	0	0	0	0	0	0	0	0	0	0	0	0	0	0	0	0	0	0	0	0	0	0	0	0	0	0	0	0	0	0
k__Fungi	p__Ascomycota	c__Dothideomycetes	o__Venturiales	f__Sympoventuriaceae	g__Ochroconis	33	0	0	0	0	0	0	0	0	0	0	0	0	0	0	0	0	0	0	0	0	0	0	0	0	0	0	0	0	0	0	0	0	0	0	0	0	0	0	0	0	0	0	0
k__Fungi	p__Basidiomycota	c__Agaricomycetes	o__Corticiales	f__Corticiaceae	g__Laetisaria	33	0	0	0	0	0	0	0	0	0	0	0	0	0	0	0	0	0	0	0	0	0	0	0	0	0	0	0	0	0	0	0	0	0	0	0	0	0	0	0	0	0	0	0
k__Fungi	p__Ascomycota	c__Pezizomycetes	o__Pezizales	f__Pyronemataceae	g__Boubovia	33	0	0	0	0	0	0	0	0	0	0	0	0	0	0	0	0	0	0	0	0	0	0	0	0	0	0	0	0	0	0	0	0	0	0	0	0	0	0	0	0	0	0	0
k__Fungi	p__Basidiomycota	c__Agaricomycetes	o__Cantharellales	f__Ceratobasidiaceae	g__Ceratobasidium	33	0	0	0	0	0	0	0	0	0	0	0	0	0	0	0	0	0	0	0	0	0	0	0	0	0	0	0	0	0	0	0	0	0	0	0	0	0	0	0	0	0	0	0
k__Fungi	p__Ascomycota	c__Eurotiomycetes	o__Onygenales	f__Ascosphaeraceae	g__Ascosphaera	33	0	0	0	0	0	0	0	0	0	0	0	0	0	0	0	0	0	0	0	0	0	0	0	0	0	0	0	0	0	0	0	0	0	0	0	0	0	0	0	0	0	0	0
[truncated: 27 more columns]

## Sheet: Rhizo
Kingdom	Phylum	Class	Order	Family	Genus	Core_Endo	Ave_Endo	Rhizo_Abbadi Abou_Gabra-842: mean rel. freq. (%)	Rhizo_Abou Kanani: mean rel. freq. (%)	Rhizo_Abou Satl Mohazam: mean rel. freq. (%)	Rhizo_Arbequina: mean rel. freq. (%)	Rhizo_Barnea: mean rel. freq. (%)	Rhizo_Barri: mean rel. freq. (%)	Rhizo_Chemlal de Kabylie: mean rel. freq. (%)	Rhizo_Dokkar: mean rel. freq. (%)	Rhizo_Forastera de Tortosa: mean rel. freq. (%)	Rhizo_Frantoio: mean rel. freq. (%)	Rhizo_Grappolo: mean rel. freq. (%)	Rhizo_Jabali: mean rel. freq. (%)	Rhizo_Kalamon: mean rel. freq. (%)	Rhizo_Klon_14_1812: mean rel. freq. (%)	Rhizo_Koroneiki: mean rel. freq. (%)	Rhizo_Leccino: mean rel. freq. (%)	Rhizo_Llumeta: mean rel. freq. (%)	Rhizo_Maarri: mean rel. freq. (%)	Rhizo_Majhol_1013: mean rel. freq. (%)	Rhizo_Majhol_152: mean rel. freq. (%)	Rhizo_Manzanilla de Sevilla: mean rel. freq. (%)	Rhizo_Manzanillera de Huercal Overa: mean rel. freq. (%)	Rhizo_Mari: mean rel. freq. (%)	Rhizo_Mastoiditis: mean rel. freq. (%)	Rhizo_Mavreya: mean rel. freq. (%)	Rhizo_Megaritiki: mean rel. freq. (%)	Rhizo_Menya: mean rel. freq. (%)	Rhizo_Morrut: mean rel. freq. (%)	Rhizo_Myrtolia: mean rel. freq. (%)	Rhizo_Picual: mean rel. freq. (%)	Rhizo_Picudo: mean rel. freq. (%)	Rhizo_Piñonera: mean rel. freq. (%)	Rhizo_Shengeh: mean rel. freq. (%)	Rhizo_Temprano: mean rel. freq. (%)	Rhizo_Uslu: mean rel. freq. (%)	Rhizo_Verdial de Velez_Malaga: mean rel. freq. (%)	Rhizo_Abbadi Abou_Gabra-842: std. dev. (%)	Rhizo_Abou Kanani: std. dev. (%)	Rhizo_Abou Satl Mohazam: std. dev. (%)	Rhizo_Arbequina: std. dev. (%)	Rhizo_Barnea: std. dev. (%)	Rhizo_Barri: std. dev. (%)
k__Fungi	p__Ascomycota	c__Sordariomycetes	o__Savoryellales	f__Savoryellaceae	g__Canalisporium	0	6.05107	2.42019	0.0933759	3.29091	1.57162	6.33989	9.94716	0.185168	3.25275	10.3502	15.1556	11.2463	2.84708	7.27655	2.79556	6.76002	2.89476	10.3675	0.227439	1.26863	2.17328	12.4622	4.93472	16.4977	0.779954	0.955516	16.9044	1.4389	7.32511	6.36704	1.42392	6.76826	9.61381	1.0106	4.06197	11.6357	15.1947	0.929274	0.0239237	0.571475	1.21555	5.26566	6.48859
k__Fungi	p__Ascomycota	c__Eurotiomycetes	o__Eurotiales	f__Aspergillaceae	g__Aspergillus	0	3.83606	1.16004	0.314187	0.590164	0.191656	2.26219	0.24932	0.143869	3.59168	2.27149	1.42046	4.61001	5.02974	8.14799	1.33367	21.1483	1.59786	9.37262	1.20972	0.958506	1.42113	7.15821	6.21205	0.781152	0.62253	4.15726	15.4144	6.91765	1.48197	3.753	0.41307	1.29739	0.729767	0.130888	20.3528	0.967849	0.683429	0.995058	0.0917866	0.377861	0.0987116	2.61685	0.177484
k__Fungi	p__Ascomycota	c__Dothideomycetes	o__Botryosphaeriales	f__Botryosphaeriaceae	g__Macrophomina	0	2.44094	5.12344	0.041253	0.202327	0.163176	0.251958	0.16963	0.167753	0.812136	0.308678	0.0436513	0.18604	0.03376	1.54996	0.145712	0.0366776	0.0437601	0.169914	0.0100079	0.144581	0.334544	0.244264	0.506107	0.418841	0.0754129	0.0636795	0.0560123	0.02342	0.137015	0.0883597	2.94469	12.7601	14.1854	0.0103574	13.164	16.6472	16.61	1.76666	0.0133967	0.286133	0.219838	0.209693	0.0984371
k__Fungi	p__Ascomycota	c__Eurotiomycetes	o__Chaetothyriales	f__Trichomeriaceae	g__Knufia	0	2.03089	2.77897	0.597857	0.731771	0.547632	0.191194	0.825651	0.0451323	0.295569	0.0564682	0.204368	0.511169	1.70202	4.34158	7.79272	3.02038	0.580324	0.122819	0.306583	3.55627	0.104846	0.606498	0.591468	7.96902	0.888708	0.475905	0.247779	0.251543	0.27488	0.770616	5.79005	5.14673	5.61335	0.0391695	4.99401	5.64005	5.49908	0.931346	0.564666	0.431846	0.375941	0.206695	0.37788
k__Fungi	p__Basidiomycota	c__Malasseziomycetes	o__Malasseziales	f__Malasseziaceae	g__Malassezia	0	1.37476	0.103852	0.0728083	0.330454	0.319642	0.446878	0.594926	0.313069	1.37433	0.368008	0.548492	2.45924	0.430545	1.06633	0.165824	1.41806	1.08492	0.929099	0.0997773	1.95207	5.40733	2.05285	1.34246	1.05492	0.40693	0.707293	1.16509	1.97102	10.4413	3.97748	0.762336	0.926877	0.938693	0.0399317	0.98141	1.09595	2.14111	0.0661871	0.0389785	0.156976	0.237617	0.0929645	0.20299
k__Fungi	p__Ascomycota	c__Dothideomycetes	o__Dothideales	f__Aureobasidiaceae	g__Aureobasidium	0	0.724751	0.0881953	0.0142429	1.94546	0.382442	0.306085	0.130115	0.214911	0.872344	0.119113	0.41054	0.26588	0.239121	2.4353	0.144	0.550429	0.795521	5.92208	0.0158285	0.957338	2.99594	0.488789	0.127017	2.31567	0.0486122	0.453393	0.589332	0.28911	0.470789	0.622334	0.230547	0.214664	0.121115	0.0151412	0.0802351	0.22867	0.990732	0.0804862	0.0102886	1.74974	0.345278	0.266669	0.0439811
k__Fungi	p__Ascomycota	c__Dothideomycetes	o__Pleosporales	f__Didymellaceae	g__Phoma	0	0.120426	0.0465707	0.203861	0.0558244	0.153733	0.0161516	0.385098	0.00499376	0.0107319	0.00745462	0.141928	0.0245098	0.0896833	0.137268	0.461102	0.011562	0.0467553	0.0578144	0.0149944	0.150898	0.0109757	0.164117	0.0401005	0.213761	0.259812	0.0450568	0.0711754	0.063061	0.120553	0.874829	0.183136	0.0482598	0.0181059	0.0521199	0.0285633	0.100502	0.0202881	0.0278077	0.268621	0.0681294	0.107101	0.0129858	0.400174
k__Fungi	p__Ascomycota	c__Eurotiomycetes	o__Chaetothyriales	f__Herpotrichiellaceae	g__Capronia	0	0.110496	0.174198	0.112049	0.116892	0.0122258	0.0943972	0.104248	0.039995	0.0328583	0.105783	0.0478955	0.0245098	0.0240276	0.187056	0.753727	0.280117	0.0657885	0.0537346	0.0105358	0.0756967	0.0830525	0.201568	0.0387651	0.265948	0.00650377	0.0272195	0.0222691	0.0456451	0.0640102	0.0784757	0.140653	0.154113	0.150395	0.0163609	0.119438	0.178314	0.0693975	0.132545	0.11359	0.133344	0.00869003	0.133498	0.0456483
k__Fungi	p__Basidiomycota	c__Agaricomycetes	o__Agaricales	f__Entolomataceae	g__Entoloma	1	1.57343	0.368127	0.101859	0.124553	0.151218	0.00555278	0.436933	0.144826	1.42749	0.045442	0.0457332	0	2.44961	0.22557	2.49799	0.00969556	1.49565	0.370601	2.29376	0.310856	0.611357	0.565985	0.0202625	0.111205	1.03538	5.81281	1.96282	28.5419	0.728495	2.737	0.527839	0.0437937	0.87217	0.420052	0.0407341	0.0282901	0.0779307	0.348946	0.121368	0.0789584	0.115059	0.00785282	0.0450925
k__Fungi	p__Ascomycota	c__Eurotiomycetes	o__Chaetothyriales	f__Herpotrichiellaceae	g__Exophiala	1	0.605913	0.387017	0.0594865	0.83741	0.117688	1.45703	0.159416	0.0262643	0.0729867	0.515077	1.93031	2.26552	2.24035	0.235906	0.486523	0.897363	0.184723	0.0110084	0.845761	0.459107	0.0830525	0.0815947	0.221074	0.418674	0.903705	0.17818	0	0.304828	0.174777	0.11696	0.323195	0.847669	1.07639	0.0742359	1.21064	1.37691	1.23205	0.0760538	0.0206423	0.660753	0.0885604	1.95028	0.0353126
k__Fungi	p__Ascomycota	c__Eurotiomycetes	o__Onygenales	f__Onygenales_fam_Incertae_sedis	g__Spiromastix	1	0.35677	0.0354228	0.0244958	1.57267	0.00191736	0.031895	0.324149	0.04999	0.0107319	0	0.471455	0.18419	0.290491	0.63599	0.0887601	2.43671	0.485226	0.0396668	0.151479	0.547948	0.575981	0.00471709	0.908631	0.0440996	1.35628	0.628595	0.180374	0.108926	0.431883	0.0656791	0.00982028	0.220493	0.576438	0.0305454	0.0285633	0.0885834	0.200908	0.0267599	0.0173345	0.470634	0.00271156	0.0135183	0.337971
k__Fungi	p__Ascomycota	c__Sordariomycetes	o__Hypocreales	f__Hypocreaceae	g__Trichoderma	2	0.29452	0.0702595	0.10253	0.663728	0.234972	0.393487	0.0555444	0	0.0133761	0.200741	0.778796	0.115553	0.00336022	0.388661	1.25827	0.693758	0.0609054	0	0.000605268	0.0917778	0.159883	0.470866	1.02431	0.134633	0.166439	0.0891862	0.029822	0.0230864	0.242045	1.23792	0.0341461	0.319446	0.297935	0.0606468	0.0576317	0.94393	0.184484	0.0148954	0.0848899	0.872774	0.328242	0.523112	0.0439628
k__Fungi	p__Ascomycota	c__Dothideomycetes	o__Pleosporales	f__Pleosporaceae	g__Alternaria	2	0.185876	0.0257074	0.0398396	0.0951282	0.213794	0.0736183	0.423679	0.0375549	0.175686	0.0983284	0.067626	0.25772	0.753534	0	0.138861	0.0266313	0.0765233	0.129176	0.00787557	0.166235	0.0501253	0.0379734	0.112509	0.418157	1.05362	0.154926	0	0.019367	0.05284	0.163171	0.54145	0.329184	0.044142	0.542554	0.30354	0.0469176	0.0135254	0.0125714	0.0333042	0.108814	0.302351	0.0586415	0.357811
k__Fungi	p__Basidiomycota	c__Agaricomycetes	o__Agaricales	f__Psathyrellaceae	g__Coprinopsis	3	0.465042	0.00821487	0.0238787	0.528194	0.236146	0.124867	0.0842629	0.164831	0.0378154	0	4.52889	0.306739	0.0135435	2.30522	0.144885	0.730411	0.0569911	0	0.00393778	0.195462	0.366606	0.0450955	0.0690131	0	0.137528	0.0927131	0.173072	0.018885	2.70581	0.0208145	0.00990442	2.54213	0.0977242	0.00314738	0.290046	0.0917616	0.582954	0.00594404	0.0257729	0.175275	0.267965	0.102011	0.0432568
k__Fungi	p__Ascomycota	c__Dothideomycetes	o__Pleosporales	f__Sporormiaceae	g__Preussia	4	0.438531	0.0189931	0.0141802	0.143152	0.0278862	0.123349	0.204198	0.0150038	0.0244393	0.120692	0.0379003	0.0266134	0.0871248	1.37806	0.13713	0	0.0482625	0	0.0043987	0	0	0.0235855	0.120115	11.8507	0.0659291	0.0449479	0.0612557	0.0386339	0.177199	0.112858	0.0262693	0.111116	0.459544	0.0976791	0.0197209	0.0816494	0.0845326	0.0179701	0.0156025	0.0741091	0.0394371	0.151421	0.107417
k__Fungi	p__Ascomycota	c__Pezizomycetes	o__Pezizales	f__Pezizaceae	g__Peziza	5	1.4924	0.0226328	3.74047	0	1.50586	0	5.37057	0.59315	0.0244393	1.7483	0.0505338	0	2.91667	6.49747	0.090849	0	0.000968711	6.7775	0.00280462	8.10967	0.0437445	0.00235855	8.3667	0.00464253	0.0025108	0.00202696	0.0222691	0.563836	2.40038	0.0104073	0.328536	0.0456921	3.29053	0	1.09806	0.0527393	0.0398917	0.0108396	5.23069	0	2.1296	0	4.43634
k__Fungi	p__Ascomycota	c__Eurotiomycetes	o__Onygenales	f__Arachnomycetaceae	g__Arachnomyces	5	0.180705	0.0154071	0.11586	0.188925	0.0743633	0.0111056	0.049885	0.159935	0	0.196657	0.273124	0.0665336	0.060243	0.215235	0.0569446	0.250331	0.0682249	0.0440335	0	0.122273	0.318973	0.072062	0.178037	1.67418	0.6761	0.0425661	0.0425489	0.167529	0.604477	0.00884349	0	0.0105435	0.211698	0.202513	0	0.32623	0	0.021789	0.163851	0.0627395	0.105166	0.0157056	0.0582639
k__Fungi	p__Kickxellomycota	c__Kickxellomycetes	o__Kickxellales	f__Kickxellaceae	g__Ramicandelaber	6	0.866454	0	0.427593	0.554064	0.294945	0.874299	0.37293	0.124491	0.0442527	0	0.0832918	0.89292	0.0144958	1.84781	0.0029693	3.40893	0.64986	1.81549	0.0043987	0	10.4416	1.08503	0.13486	3.48565	1.46431	0.320141	0.0477923	0	0.971261	1.64685	0.0473705	0	0.0910473	0.00865202	0	0.0262591	0.00873515	0	0.229048	0.761797	0.274757	1.20288	0.527402
k__Fungi	p__Ascomycota	c__Dothideomycetes	o__Pleosporales	f__Phaeosphaeriaceae	g__Chaetosphaeronema	6	0.0933505	0.163951	0.131794	0.0178882	0.124077	0.0108522	0.321582	0	0.0267523	0.00745462	0.044217	0	0.0134409	0.0228781	0.0496286	0.0743953	0.0560224	0.0396668	0	0.211257	0.0878059	0.145954	0.00766812	0.338506	0.0627746	0.190116	0	0.0221337	0.0466984	0.906967	0.0917383	0.043802	0.0143376	0	0.0571265	0.0291312	0	0.128815	0.164659	0.0155625	0.168652	0.00767993	0.454786
k__Fungi	p__Ascomycota	c__Dothideomycetes	o__Pleosporales	f__Phaeosphaeriaceae	g__Paraphoma	6	0.0681658	0.048185	0.103504	0	0.0269819	0.0295479	0.0265349	0.489388	0.0217951	0	0.0858668	0	0.0526658	0.251542	0.188466	0.029788	0.0901349	0.0476684	0.274542	0.0150898	0	0.0357134	0.0347291	0.0830522	0.0319438	0.0630359	0	0.0762212	0.0373587	0.143652	0.0540569	0.021901	0.030061	0.0124233	0	0.0125346	0.035584	0.0303447	0.0493764	0	0.021109	0.0277202	0.0313672
k__Fungi	p__Ascomycota	c__Eurotiomycetes	o__Chaetothyriales	f__Herpotrichiellaceae	g__Minimelanolocus	7	0.945591	1.67506	0.320184	1.79676	0.0477227	0.0108522	1.15167	0.02997	0.0133761	0	0.0430052	0	6.41156	0.011439	0.201921	0.0535009	0.201779	0	0.181058	0.813347	0.0611011	0.0168846	0	0.045912	1.41401	0	0	0.9894	0	0.00221087	0.74812	2.69517	3.65856	0.133076	3.25939	3.72807	4.32617	0.31694	0.34139	1.59601	0.0361303	0.00767993	0.772253
k__Fungi	p__Calcarisporiellomycota	c__Calcarisporiellomycetes	o__Calcarisporiellales	f__Calcarisporiellaceae	g__Calcarisporiella	7	0.314165	0.0359341	0.0230195	0.0126454	0	0	0.0350204	0	0.739262	0.206974	0	0.0746941	0.0438406	0.189146	0.0153578	0	0.408	3.95847	0.014083	0.0857199	1.31281	0.682708	0.0486589	0.721648	0.0519086	0.064921	0.228752	0.019173	0	0.0110544	1.72134	0.477834	0.0193592	0.0556834	0.0186951	0.0332319	0	0.030905	0.0163163	0.0178833	0	0	0.0102825
k__Fungi	p__Ascomycota	c__Sordariomycetes	o__Glomerellales	f__Glomerellaceae	g__Colletotrichum	8	0.130548	0.00154071	0.00313136	0.0252908	0.442547	0.098426	0.241768	0.0100025	0.0133761	0.0983284	0	0	0	0.160047	0.0361429	0.112238	0.0160875	0.0082631	0	0.143601	0	0.06049	0.111174	0.00825389	0.0209249	0	2.44807	0	0.162699	0.00221087	0.00608691	0.0162223	0.0192971	0.0122572	0	0.403457	0.017792	0.0021789	0.00442841	0.0357667	0.515305	0.0816373	0.199257
k__Fungi	p__Ascomycota	c__Eurotiomycetes	o__Chaetothyriales	f__Herpotrichiellaceae	g__Veronaea	8	0.0291941	0.0154003	0.0132591	0.0713775	0.00971062	0.00529942	0.0441566	0.00499376	0	0	0.0174246	0	0.0134409	0	0.10563	0.0244142	0	0	0.00659805	0.132407	0	0.0156776	0	0.0917677	0.0468714	0.0164539	0.00510465	0.0148776	0.064024	0.00598552	0.0385306	0.0347416	0.0323814	0.021477	0.075301	0.063863	0.059817	0.013245	0.0187512	0.0568289	0.0137329	0.00749451	0.0145888
k__Fungi	p__Ascomycota	c__Sordariomycetes	o__Glomerellales	f__Glomerellaceae	g__Glomerella	9	0.433641	0.166804	0.00220985	0.0126454	0.132712	4.28534	1.53714	0.00500125	0.0133761	4.01319	0	0	0.00812612	0.411805	0.0673454	0.0346861	0	0.0220167	0	0.0645033	0.100251	0.363966	2.71004	0	0.0159719	0.00898957	0.0102093	0	0	0.0403348	0	0.0151378	1.05216	0.447444	0.0571265	0.0125346	0	0.144528	0.0031252	0.0178833	0.187683	4.95796	0.526242
k__Fungi	p__Ascomycota	c__Dothideomycetes	o__Dothideales	f__Dothioraceae	g__Hormonema	9	0.188408	0.00308143	0	0.0515517	0.0557724	0	0.00300544	0.00628931	0.232327	0.0335458	0.026137	0	0.00270871	0.0488668	0.05152	0.0165851	0	0.082631	0	0.0528142	0.0501253	0.268216	0.0306725	5.59014	0.00399297	0.0459638	0.0204186	0	0.03367	0.0305747	0.00565502	0.00527176	0	0.00783396	0	0.0233019	0	0.0043578	0	0.0729051	0.0788742	0	0.00425033
k__Fungi	p__Basidiomycota	c__Agaricomycetes	o__Agaricales	f__Bolbitiaceae	g__Conocybe	10	2.09841	0.673145	0.432128	4.03913	2.20431	0	0.353759	0	0.953746	9.71838	0	0	0	0.011439	0.00349993	1.18545	0.176963	0	0.000605268	14.7749	0.0219515	11.4703	0.00809258	5.54906	0.0209249	5.32417	0	0	0.12802	16.318	0.00933341	0	0.00475851	2.13128	0.00725229	0.0221546	0	0.941584	0.611121	5.70108	3.11737	0	0.334407
k__Fungi	p__Basidiomycota	c__Agaricomycetes	o__Agaricales	f__Agaricaceae	g__Lepiota	10	1.24204	0.0215564	0	0.020971	5.47329	0.049975	0.0468795	0.114345	8.96117	2.03815	0.0126334	5.17573	0.00270871	1.96451	0	2.92525	1.38042	0	0.00280462	0	0	9.87681	0.0162265	0	0	0.401153	0.0459418	0	0.0160026	0.666603	0.0047071	0.043802	0	0	2.72779	2.51957	0.204608	0.0304853	0	0.0296574	5.61261	0.0706753	0.0600351
k__Fungi	p__Ascomycota	c__Eurotiomycetes	o__Onygenales	f__Ascosphaeraceae	g__Ascosphaera	10	0.214612	0	0.0039901	0.0661348	0.0222429	0.0489616	0	0.850234	0	0	0.163032	0.111346	0	1.98593	0.00349993	1.2249	1.48005	0	0	0.0304274	0.501253	0.120286	0.0553747	0.0680934	0.00399297	0.00202696	0.0222691	0	0.0673401	0.00221087	0.00165074	0.609847	0	0	0.114253	0.13109	0.035584	0	0.00564286	0.060853	0.0163518	0.0355428	0
k__Fungi	p__Ascomycota	c__Eurotiomycetes	o__Chaetothyriales	f__Herpotrichiellaceae	g__Cladophialophora	10	0.174769	0.0713637	0	0.0157282	0	0.063593	0.00784314	0	0.0110632	0.0776049	0.00543729	1.84637	0	0.812171	0.172809	0.0251155	0	0.704535	0.00393778	0	0.0437445	0	0.75261	0.115485	0	0.49885	0.0765697	0.0386339	0	0.133192	0.0053841	0.052854	0.0728875	0	0.0184129	0.623771	0.0417033	0.0504653	0	0.0222431	0	0.0899341	0.0110919
k__Fungi	p__Chytridiomycota	c__Spizellomycetes	o__Spizellomycetales	f__Powellomycetaceae	g__Powellomyces	10	0.0161056	0	0.0345607	0	0.00971062	0.00489117	0.027708	0.0249838	0.0549846	0	0.0207894	0.0245098	0.0336022	0	0.0409379	0.0366776	0.027292	0	0	0.026531	0	0.00457896	0.0153362	0.0157828	0	0.0110165	0.0171644	0.00772678	0	0.00819639	0.0147175	0.021901	0.0190961	0.0112447	0.0571265	0	0.00873515	0	0.0178057	0	0.0137329	0.00691716	0.0201
k__Fungi	p__Ascomycota	c__Sordariomycetes	o__Togniniales	f__Togniniaceae	g__Phaeoacremonium	11	0.757602	0	0	0.0281985	0.00647375	22.5831	0	0.00499376	0.0643915	0	0	0.104223	0	0.011439	0.00646923	0	0.032175	0.271365	0	0	0.109757	0.0115165	0.00811326	0.00464253	0.00502159	0.255696	0	0.00557911	0.0210143	0.790474	0.00235355	0.00527176	0	0.0112447	2.76884	0.099033	0.062272	0	0	0.00927	0.00915526	31.8314	0
k__Fungi	p__Ascomycota	c__Sordariomycetes	o__Hypocreales	f__Cordycipitaceae	g__Isaria	11	0.0606894	0.00154071	0.1903	0	0.00647375	0.0631809	0.00601088	0.0563018	0	0.0223639	0.0126334	0	0.0168537	0	0.00349993	0	0	0.114634	0.00219935	0.0461707	0.100251	0.0330196	0.161427	0.057721	0	0	0.323833	0.00276671	0.816131	0	0.0107682	0	0	0.010094	0.0806217	0.0198174	0.0262055	0.0021789	0.238202	0	0.00915526	0.046385	0.00850067
k__Fungi	p__Ascomycota	c__Sordariomycetes	o__Microascales	f__Microascaceae	g__Microascus	12	0.280344	0.0138664	0	0.030931	0.883064	0.0219578	0	0	0.0619235	0	0.00271865	0.99657	0.00270871	4.56728	0.0041295	0.164461	0	0.0035823	0	0	0	0	0.0647406	1.10619	0	0.0425661	0.00762227	0.0309071	0.00933968	0	0	0.0128406	0.0097801	0.001442	1.60638	0.0145656	0.432813	0.0196101	0	0.0437431	1.24884	0.0208473	0
k__Fungi	p__Mucoromycota	c__Mucoromycetes	o__Mucorales	f__Cunninghamellaceae	g__Cunninghamella	14	0.223359	0.118635	0	0.0379363	0.0188822	0.00555278	0.0156863	0	0.161994	0	0.0977738	4.16388	0	0.174596	2.02346	0.0648247	0.00678097	0	0	0	0.150376	0.291226	0.0423972	0.00825389	0	0.504941	0	0	0	0.011971	0	0	0.00502159	0.00170538	0	0.0105037	0.124544	0.167775	0	0.05365	0.0133565	0.00785282	0.0221837
k__Fungi	p__Ascomycota	c__Sordariomycetes	o__Hypocreales	f__Ophiocordycipitaceae	g__Purpureocillium	14	0.0826764	0.10589	0.018233	0.0593047	0.0666549	0	0.165564	0	0	0.0571825	0.0505338	0.0777367	0.111641	0	1.49675	0	0.0482625	0.0165262	0.0241928	0.0320632	0	0.00305264	0	0	0	0	0.00510465	0.51995	0	0	0	0.0109505	0.072492	0.00612858	0	0.0105037	0.0176312	0.062612	0.0146658	0.023979	0.0902274	0	0.146472
k__Fungi	p__Ascomycota	c__Pezizomycetes	o__Pezizales	f__Pyronemataceae	g__Scutellinia	15	0.12713	0.00616285	0	0	0.0393904	0	0	0.104929	0.0221263	0	0	0.287602	0.00672043	0.261894	0.0104998	0	0.413587	0	0	0.067904	0.250627	0.152062	1.4226	0.0123808	0	0.492551	0	0.0802346	0	0	0.00703484	0.0738046	0.0214721	0	0.783648	0.0594522	0	0.00871559	0	0	0.0343272	0	0
k__Fungi	p__Ascomycota	c__Dothideomycetes	o__Venturiales	f__Sympoventuriaceae	g__Ochroconis	15	0.0154685	0	0.00626272	0	0.00971062	0	0	0.00499376	0	0	0.0490082	0.0133067	0.0196124	0	0.129497	0.0348111	0.0112045	0	0.000605268	0.0611222	0	0	0	0.0295573	0.0418498	0	0	0.00648612	0.0230073	0.00598552	0.0317336	0.0260883	0	0	0.0285633	0.0145656	0.00889601	0	0.00885683	0	0.0137329	0	0
k__Fungi	p__Ascomycota	c__Sordariomycetes	o__Sordariales	f__Chaetomiaceae	g__Dichotomopilus	16	0.0438654	0	0	0.0513294	0	0	0.00901632	0.11985	0	0	0.0469263	0.0735294	0	0.968791	0.00890789	0.055718	0	0	0	0.0150898	0	0.00860196	0.0230044	0.00928505	0	0.00810783	0.0226586	0	0.03367	0	0	0.0709748	0.0143376	0.00612858	0	0.0157555	0.0174703	0	0	0.0185799	0	0	0.012751
k__Fungi	p__Basidiomycota	c__Agaricomycetes	o__Agaricales	f__Stephanosporaceae	g__Cristinia	18	0.132602	0	0	0.11534	0.0226581	0	0	0	0	0.00781178	0.026137	2.01567	0	0.0581987	0.429468	0.0100462	0	0.0394053	0	0.340371	0	0.00305264	0.259624	0	0	0.560267	0	0	0.0320051	0	0.632185	0.200327	0	0	0.00362614	0	0.0174703	0	0	0.163116	0.0320434	0	0
k__Fungi	p__Basidiomycota	c__Agaricomycetes	o__Agaricales	f__Omphalotaceae	g__Marasmiellus	19	0.65069	0.00154071	0.0478813	0	0	19.1904	0	0.00628931	0	0.74119	0.00871232	0.0153468	0	0.011439	2.20928	0	0	0.0220167	0	0.00754489	0	0	0.0161852	0	0	0	0.0343289	0.0018597	0.016835	0	0	0	0	0	1.08087	0.0131083	0	0.0021789	0.0677143	0	0	27.1393	0
k__Fungi	p__Ascomycota	c__Dothideomycetes	o__Tubeufiales	f__Tubeufiaceae	g__Helicoma	19	0.0299008	0.00335717	0.263467	0.00524274	0.00971062	0.0737693	0.0674035	0	0	0	0	0	0	0	0.0419992	0.0200924	0	0.169597	0.0433156	0	0	0.0330196	0.168671	0.0417827	0.0025108	0	0	0.0287138	0	0	0	0	0.100891	0.00288401	0	0	0	0.00474775	0.198414	0.00741435	0.0137329	0.0553339	0.0537817
k__Fungi	p__Glomeromycota	c__Glomeromycetes	o__Glomerales	f__Glomeraceae	g__Dominikia	20	0.0307032	0	0.0159604	0	0	0	0	0.159054	0	0.0111819	0.092434	0	0	0.171585	0.134877	0.00969556	0	0.00716461	0	0	0.197405	0	0	0	0.0239578	0.161812	0	0	0.0186794	0.00598552	0.0299259	0	0	0.0306429	0	0.0349528	0	0	0.0225714	0	0	0	0
k__Fungi	p__Ascomycota	c__Dothideomycetes	o__Pleosporales	f__Lentitheciaceae	g__Pleurophoma	21	0.0177299	0.0100715	0.0116039	0	0	0	0	0	0	0.0118962	0.0839566	0	0	0	0.00349993	0.0973062	0	0.0110084	0	0	0	0.0269303	0	0	0.0209249	0.144152	0	0	0	0.170452	0.0134218	0.021901	0.00502159	0.00612858	0	0	0	0.0142433	0.012031	0	0	0	0
k__Fungi	p__Basidiomycota	c__Agaricomycetes	o__Agaricales	f__Agaricaceae	g__Leucocoprinus	23	0.369858	0.00770357	0.0199505	0	0	0	0	0	6.70102	0	0	0	0	0	0	0	0	0.0110084	0.0139212	0	0	0	6.43777	0	0	0.00202696	0	0	0	0	0.00965931	0.0227066	0.00475851	0	0.0597114	0.0157555	0.00889601	0.0108945	0.0282143	0	0	0	0
k__Fungi	p__Mortierellomycota	c__Mortierellomycetes	o__Mortierellales	f__Mortierellaceae	g__Mortierella	23	0.120865	0	0.00755105	0.0126454	0	0.0441689	0	0.0188679	0	0	0.139397	2.28944	0	0	1.39297	0	0.0482625	0	0	0	0	0	0.145694	0	0.209249	0	0	0	0	0.00598552	0	0	0.0150648	0	0	0.0218484	0	0	0.00556767	0.0178833	0	0.051632	0
k__Fungi	p__Ascomycota	c__Pezizomycetes	o__Pezizales	f__Pyronemataceae	g__Ramsbottomia	23	0.0485569	0.00462214	0	0	0.0226581	0.888445	0.575674	0	0	0	0	0	0	0	0.00699986	0	0	0	0	0.0150898	0	0.0149009	0	0.0206347	0	0.0790514	0	0	0.016835	0	0	0.0109505	0.0478481	0.0443398	0	0	0	0.00653669	0	0	0.0320434	1.25645	0.790973
k__Fungi	p__Mucoromycota	c__Mucoromycetes	o__Mucorales	f__Mucoraceae	g__Mucor	23	0.0261843	0.00462214	0	0.0379363	0.0615006	0.00244559	0	0.00998752	0	0	0.0126334	0.173672	0.00777533	0.0374111	0	0	0	0	0	0.0150898	0	0	0	0.0552399	0	0.519368	0	0	0	0	0.00495221	0	0	0	0	0	0	0.00653669	0	0.05365	0.086975	0.00345858	0
k__Fungi	p__Basidiomycota	c__Agaricomycetes	o__Agaricales	f__Tricholomataceae	g__Neohygrophorus	25	0.015108	0.0306856	0.232034	0	0	0	0.0156863	0	0	0	0	0	0	0	0	0	0	0	0	0.00389636	0	0	0	0	0	0	0	0.0823279	0	0	0.0131476	0.0302755	0.0138114	0	0.0469762	0.0221546	0.0528935	0.0294968	0.328146	0	0	0	0.0221837
k__Fungi	p__Ascomycota	c__Eurotiomycetes	o__Chaetothyriales	f__Trichomeriaceae	g__Bradymyces	25	0.0111162	0.010785	0.00313136	0.0126454	0	0	0	0.00499376	0	0	0.0126334	0	0.0321537	0.0228781	0.265995	0	0	0	0	0	0	0	0	0.00928505	0.0209249	0	0	0	0	0	0	0	0.00475851	0	0	0	0	0.0152523	0.00442841	0.0178833	0	0	0
k__Fungi	p__Basidiomycota	c__Agaricomycetes	o__Agaricales	f__Amanitaceae	g__Limacella	26	0.335643	0.0378779	0	0	0	0	0	0	0	0	0	0	0	0	0	0	11.3578	0	0	0.0052843	0	0.00235855	0	0	0	0	0	0	0	0	0.0110649	0.11977	0.139761	0	0.122544	0.108393	0.178324	0.0246923	0	0	0	0	0
k__Fungi	p__Basidiomycota	c__Agaricomycetes	o__Agaricales	f__Marasmiaceae	g__Moniliophthora	26	0.290926	0	0	0	0	0.00529942	0	0.00499376	0.0221263	10.0488	0	0	0	0	0	0	0	0.0035823	0	0	0.0501253	0	0.00405663	0	0	0	0.00251762	0	0.00466984	0	0.327143	0	0	0	0	0	0	0	0	0	0	0.00749451	0
k__Fungi	p__Ascomycota	c__Sordariomycetes	o__Microascales	f__Microascaceae	g__Acaulium	26	0.175098	0	0	0.0126454	0	0	0	0	2.91428	0	0.00871232	0.628246	0	0.011439	0	0	0	0	0	0	0	0	0	0	0.0234357	0.468874	0	0	2.21215	0.011971	0.0117678	0	0	0	0	0	0	0	0	0.0178833	0	0	0
k__Fungi	p__Ascomycota	c__Pezizomycetes	o__Pezizales	f__Pyronemataceae	g__Pseudotricharina	26	0.0834118	0	0	0	0.00191736	0	0	0.0650163	0	0	0.0217492	0	0	1.41384	0	0.0346861	0	0	0	0	0	0.205194	0	0	0	0	0	0	1.02319	0	0.050405	0.116921	0	0	0	0.0699056	0	0	0	0	0.00271156	0	0
k__Fungi	p__Basidiomycota	c__Agaricomycetes	o__Cantharellales	f__Ceratobasidiaceae	g__Thanatephorus	26	0.0808274	0.0180106	0	0	0	0	2.54222	0	0	0	0	0.0245098	0	0	0	0	0	0	0	0	0	0	0	0	0	0	0	0	0	0.0154761	0.0239416	0.060551	0.0477092	0	0.0654328	0.0763512	0.035584	0.00525567	0	0	0	0	2.81955
k__Fungi	p__Ascomycota	c__Dothideomycetes	o__Pleosporales	f__Didymosphaeriaceae	g__Paraconiothyrium	26	0.00817476	0.159634	0.00626272	0.0252908	0.00323687	0	0	0.0100025	0	0	0	0	0	0.0519608	0.00890789	0	0	0	0	0.00389636	0	0	0	0	0	0.016203	0	0	0	0	0	0	0	0	0	0	0.00889601	0.165844	0.00885683	0.0357667	0.00457763	0	0
k__Fungi	p__Ascomycota	c__Eurotiomycetes	o__Onygenales	f__Gymnoascaceae	g__Gymnoascus	27	0.149395	0	0	0	0	0	0	0	2.5133	0	0	0	0	0.218245	0	0	0	0.0440335	0	0	0.437445	0	0	0	0	0.00608088	0.0765697	0	0	0.0822831	1.96286	0	0	0	0.0373902	0	0	0	0	0	0	0	0
k__Fungi	p__Basidiomycota	c__Agaricomycetes	o__Corticiales	f__Corticiaceae	g__Laetisaria	27	0.147642	0	0.223195	0	0.0161844	0	0	0.00500125	0	0	0	4.92647	0	0	0	0.0301386	0	0	0	0.0150898	0	0	0	0.00928505	0	0.00202696	0	0	0	0	0.087734	0	0	0	0	0	0	0	0.315645	0	0.0228882	0	0
k__Fungi	p__Basidiomycota	c__Agaricomycetes	o__Agaricales	f__Tricholomataceae	g__Melanoleuca	27	0.0234323	0	0.0154689	0.723498	0	0	0.0365617	0	0	0	0	0	0	0	0.0391315	0	0	0	0.0087974	0.0052843	0	0	0	0	0	0	0.00755287	0	0	0	0	0	0	0.001442	0	0.00582547	0	0	0.0218764	1.02318	0	0	0.0517061
k__Fungi	p__Chytridiomycota	c__Rhizophlyctidomycetes	o__Rhizophlyctidales	f__Borealophlyctidaceae	g__Borealophlyctis	28	0.0217983	0	0.00662954	0	0.0215212	0	0.0941176	0.0749064	0	0	0.221085	0	0	0	0	0.18126	0.0160875	0	0	0	0	0	0	0	0.16913	0	0	0	0	0	0	0	0	0	0	0	0	0	0.00937559	0	0.00458669	0	0.133102
k__Fungi	p__Basidiomycota	c__Agaricomycetes	o__Agaricales	f__Agaricaceae	g__Melanophyllum	29	0.0434725	0	0	0	0	0.0758132	0	0	0	0.0735204	0	0	0	0.149645	0	0.0602773	0.144788	0	0	0	0	0	0	0	0	0	0	0	0	0.00598552	0	0	0	0	0	0	1.05498	0	0	0	0	0.107216	0
k__Fungi	p__Ascomycota	c__Lecanoromycetes	o__Lecanorales	f__Ramalinaceae	g__Ramalina	29	0.030744	0	0	0	0.00929541	0	0	0.679245	0	0	0	0	0	0	0	0	0	0	0	0	0.393701	0	0.00809258	0	0	0	0.00251762	0	0	0.00866138	0	0.00527176	0	0	0	0	0	0	0	0	0.0131457	0	0
k__Fungi	p__Basidiomycota	c__Agaricomycetes	o__Agaricales	f__Pluteaceae	g__Pluteus	30	0.0139346	0	0	0	0	0	0.153559	0	0	0	0	0	0	0	0	0.089364	0	0	0	0	0	0	0.0843494	0	0	0	0	0	0.13468	0.0287413	0	0.0109505	0	0	0	0	0	0	0	0	0	0	0.217166
k__Fungi	p__Ascomycota	c__Dothideomycetes	o__Pleosporales	f__Leptosphaeriaceae	g__Subplenodomus	31	0.142732	4.97952	0	0.030931	0	0	0	0	0	0	0	0	0	0	0	0	0	0	0	0.116254	0	0	0	0	0	0	0	0	0	0.00663262	0	0	0.00502159	0	0	0	0	7.04211	0	0.0437431	0	0	0
k__Fungi	p__Basidiomycota	c__Agaricomycetes	o__Agaricales	f__Agaricaceae	g__Agaricus	32	0.181939	0	0	0	0	0	0	0	6.52755	0	0	0	0	0	0.00349993	0	0	0	0	0.00779271	0	0	0	0	0	0	0	0	0	0	0	0.0109505	0	0	0	0	0	0	0	0	0	0	0
k__Fungi	p__Ascomycota	c__Dothideomycetes	o__Pleosporales	f__Pleosporales_fam_Incertae_sedis	g__Polyschema	32	0.0538823	0	0	0	0	0	0	0	0	0	0	1.7557	0	0	0	0	0	0	0	0	0.0874891	0	0	0	0	0	0	0.0836867	0	0	0	0	0.0128833	0	0	0	0	0	0	0	0	0	0
k__Fungi	p__Basidiomycota	c__Agaricomycetes	o__Agaricales	f__Agaricaceae	g__Leucoagaricus	32	0.0308927	0	0	0	0	0	0	0	0	0	0	0	0	0	0	0.00502311	0	0	0	0	0	0	0	0	0	0	0	0.463607	0	0	0	0	0.0237925	0	0	0.619715	0	0	0	0	0	0	0
k__Fungi	p__Basidiomycota	c__Agaricomycetes	o__Agaricales	f__Tricholomataceae	g__Calyptella	32	0.0135701	0	0	0	0	0	0	0	0	0	0	0	0.00812612	0	0	0	0	0	0	0	0	0	0.00766812	0.0123808	0.460347	0	0	0	0	0	0	0	0	0	0	0	0	0	0	0	0	0	0
k__Fungi	p__Basidiomycota	c__Agaricomycetes	o__Agaricales	f__Agaricaceae	g__Chlorophyllum	33	0.0814985	0	0	0	0	0	0	0.00499376	0.0110632	0	0	0	0	0	0	2.91789	0	0	0	0	0	0	0	0	0	0	0	0	0	0	0	0	0	0	0	0	0	0	0	0	0	0	0
k__Fungi	p__Basidiomycota	c__Agaricomycetes	o__Agaricales	f__Lyophyllaceae	g__Lyophyllum	34	0.0141659	0	0	0	0	0	0	0	0	0	0	0	0	0	0	0.08726	0	0.422712	0	0	0	0	0	0	0	0	0	0	0	0	0	0	0	0	0	0	0	0	0	0	0	0	0
k__Fungi	p__Basidiomycota	c__Agaricomycetes	o__Cantharellales	f__Ceratobasidiaceae	g__Ceratobasidium	35	0.0174578	0	0	0	0	0	0	0	0	0	0	0	0	0	0	0	0	0	0	0	0	0	0	0	0	0	0	0	0	0.628479	0	0	0	0	0	0	0	0	0	0	0	0	0
k__Fungi	p__Ascomycota	c__Pezizomycetes	o__Pezizales	f__Pyronemataceae	g__Boubovia	35	0.0143554	0	0	0	0	0	0	0	0	0	0	0	0.516796	0	0	0	0	0	0	0	0	0	0	0	0	0	0	0	0	0	0	0	0	0	0	0	0	0	0	0	0	0	0
[truncated: 30 more columns]
